# Supplementary material for: Dysfunctional β-cell longevity in diabetes relies on energy conservation and positive epistasis
Source: Life Sci Alliance. 2024 Sep 23;7(12):e202402743. doi: 10.26508/lsa.202402743 (PMC11420665; doi:10.26508/lsa.202402743)
Supplement: Supplementary file 1 [file LSA-2024-02743_TableS1.xlsx]

## Sheet: Table S1_Control HPAP
Table S1. DEGs in ControlHPAP
No.	Up-regulated genes	avg_log2FC	p_val_adj
1	DDIT3	1.26385	0
2	ATF3	0.579719	2.6724e-120
3	HSPA5	0.418876	8.41712e-41
4	PPP1R15A	0.327626	1.31572e-51
5	HERPUD1	0.194831	4.27862e-58
6	HSPB1	0.121814	4.1399e-45
No.	Down-regulated genes	avg_log2FC	p_val_adj
1	SST	-1.78928	9.73486e-28
2	IAPP	-1.51874	1.49115e-44
3	GCG	-1.43511	5.07765e-15
4	MT-CO2	-1.29295	2.82315e-241
5	TTR	-1.29072	1.00988e-243
6	MT-ND3	-1.26636	2.23424e-213
7	SERF2	-1.2556	0
8	MT-ND4	-1.2388	5.83384e-228
9	MT-CYB	-1.22506	4.22958e-221
10	MT-CO3	-1.19619	1.60766e-234
11	MT-ND1	-1.18317	1.91063e-208
12	ATP5F1E	-1.17944	0
13	RPL41	-1.17191	0
14	PEBP1	-1.17025	0
15	MT-CO1	-1.15325	4.66226e-216
16	RPS28	-1.15205	0
17	C4orf48	-1.14541	0
18	PCSK1N	-1.1419	0
19	RPS26	-1.135	0
20	MT-ATP6	-1.13204	1.82505e-206
21	RPS12	-1.1307	0
22	GNAS	-1.11463	9.64535e-268
23	CHGA	-1.1145	7.0687e-245
24	RPL28	-1.11441	0
25	RPL36	-1.11012	0
26	RPS15	-1.10173	0
27	RPL37A	-1.09236	0
28	PPP1R1A	-1.08275	1.81244e-284
29	MIF	-1.07952	0
30	RPS4X	-1.07934	0
31	RPS3	-1.07788	0
32	RPL8	-1.07703	0
33	RPL13	-1.07365	0
34	NDUFA13	-1.07332	0
35	RPL34	-1.07078	0
36	RPS23	-1.07057	0
37	INS	-1.07054	1.86955e-291
38	RPS27A	-1.05998	0
39	RPLP1	-1.05751	0
40	CD81	-1.05425	9.68759e-268
41	GAPDH	-1.04971	6.2279e-293
42	SSR4	-1.04848	0
43	RPS2	-1.04822	0
44	CPE	-1.04758	1.40753e-228
45	CD99	-1.04672	8.06937e-239
46	RPL11	-1.04174	0
47	EEF1A1	-1.04076	1.61912e-287
48	RPS8	-1.03735	0
49	RPL3	-1.03663	0
50	RPS14	-1.03608	0
51	RPL12	-1.03385	0
52	RPS21	-1.0334	4.69183e-286
53	RPL10	-1.03142	1.22468e-299
54	RPS15A	-1.03096	0
55	RPL32	-1.02952	0
56	RPL7A	-1.02952	0
57	RPL6	-1.02889	1.47186e-303
58	RPS19	-1.02502	0
59	RPS18	-1.02239	0
60	RPS9	-1.02165	0
61	RPS6	-1.0213	1.67907e-303
62	GSN	-1.02041	3.4623e-194
63	RPS3A	-1.01997	6.13382e-302
64	UQCRQ	-1.0198	3.20891e-299
65	TUBA1B	-1.01863	1.88604e-297
66	RPL29	-1.01723	0
67	RPL19	-1.01708	0
68	H3F3A	-1.01567	4.21509e-293
69	RPL39	-1.01002	1.82081e-288
70	TOMM7	-1.00987	0
71	NENF	-1.00799	3.58736e-302
72	MYL6	-1.00761	0
73	DEPP1	-1.00602	4.38787e-191
74	CALM1	-1.00444	2.39812e-273
75	RPL35A	-1.00341	0
76	MT-ND2	-1.00299	1.09298e-160
77	RNASEK	-1.00046	2.43022e-293
78	RPS5	-0.994629	0
79	RPL26	-0.992542	0
80	RPL35	-0.991512	0
81	RPSA	-0.990848	0
82	POLR2L	-0.990551	0
83	ELOB	-0.989702	0
84	RPLP2	-0.989646	9.52159e-285
85	PFDN5	-0.986675	0
86	SCGN	-0.985599	3.62623e-267
87	RPLP0	-0.984382	1.62523e-302
88	RPL18A	-0.983935	0
89	RPL37	-0.983334	4.94916e-291
90	CNIH2	-0.978582	3.12149e-250
91	RPL30	-0.978245	2.2593e-298
92	RPS24	-0.977022	0
93	EEF1G	-0.975413	0
94	RPL18	-0.974949	1.59054e-300
95	SEC11C	-0.974759	4.99376e-263
96	COX7A2	-0.970927	8.12921e-297
97	SELENOW	-0.969847	0
98	RPS27	-0.969837	1.01345e-286
99	SCG3	-0.969616	1.87173e-265
100	UBA52	-0.964601	0
101	RPL10A	-0.963914	2.55339e-300
102	RPS7	-0.963699	6.92672e-294
103	RPS13	-0.963363	1.35384e-297
104	FAU	-0.963232	4.39539e-296
105	COX7C	-0.962617	3.76772e-295
106	ATP5MG	-0.9622	0
107	TPT1	-0.958723	2.70675e-289
108	RPL15	-0.95768	6.99022e-296
109	PRDX5	-0.956553	0
110	RPL21	-0.95644	0
111	RPS25	-0.954699	0
112	RPL17	-0.953035	1.20705e-291
113	UCHL1	-0.952108	1.57934e-278
114	ATP6V0B	-0.950802	1.59575e-283
115	PTPRN	-0.949396	1.95066e-227
116	RPS29	-0.9489	2.2385e-262
117	RPL23A	-0.948354	4.69346e-294
118	RACK1	-0.94565	2.27676e-298
119	NME2	-0.944154	3.40064e-287
120	BEX1	-0.942315	1.6799e-271
121	SNHG29	-0.940789	6.48836e-273
122	NDUFB2	-0.939628	3.32383e-292
123	COX8A	-0.939544	6.78729e-286
124	RPL5	-0.937787	2.8373e-273
125	UQCR11	-0.93653	1.34586e-293
126	RPL14	-0.936386	2.64874e-289
127	GUK1	-0.934899	2.03255e-287
128	RABAC1	-0.934135	5.36854e-287
129	PHPT1	-0.933287	4.18385e-298
130	CST3	-0.932197	2.88438e-267
131	SCG5	-0.926186	2.65027e-242
132	RPS11	-0.924444	5.22726e-277
133	UBB	-0.924308	1.61226e-278
134	DSTN	-0.922731	3.14388e-293
135	SRP14	-0.921313	7.36483e-280
136	TFF3	-0.920861	1.67409e-149
137	HINT1	-0.919433	1.30016e-287
138	CAMK2N1	-0.91866	1.63267e-246
139	GABARAP	-0.91825	1.40918e-281
140	RBP4	-0.918193	6.93187e-103
141	RPL9	-0.917749	3.01783e-275
142	NPDC1	-0.916118	4.39862e-279
143	METRN	-0.914841	2.58528e-300
144	SEZ6L2	-0.9147	5.72669e-254
145	RPL27A	-0.914531	1.15204e-285
146	ATP5ME	-0.913266	1.55208e-274
147	KRT10	-0.912451	1.51646e-277
148	RPL13A	-0.910931	1.80582e-270
149	SUMO2	-0.910035	7.44753e-272
150	RPL22	-0.908605	6.56594e-284
151	C12orf75	-0.907733	4.554e-270
152	GAD2	-0.907137	1.65513e-223
153	OAZ1	-0.904937	1.17513e-280
154	TMA7	-0.903609	1.48758e-259
155	UQCRB	-0.903082	3.21622e-288
156	SNRPN	-0.900812	2.47001e-267
157	CIRBP	-0.900442	3.80433e-253
158	MZT2B	-0.8993	0
159	PRDX4	-0.897154	3.53025e-242
160	DBI	-0.896188	1.12908e-286
161	RPL23	-0.893806	4.51856e-252
162	RPL27	-0.892805	2.49619e-286
163	NDUFS5	-0.89016	1.66989e-283
164	MT-ND4L	-0.887104	1.42868e-194
165	NDUFB11	-0.885963	1.71791e-300
166	NDUFB7	-0.885809	1.46113e-301
167	ARL6IP4	-0.885122	1.08156e-268
168	TMSB10	-0.884453	7.44799e-206
169	MT-ND5	-0.878894	4.06138e-171
170	CALM2	-0.878144	3.86464e-251
171	CCNI	-0.876735	1.07866e-224
172	RPS10	-0.876701	1.75001e-266
173	RPL38	-0.876261	1.0912e-262
174	C9orf16	-0.874401	4.64035e-272
175	TUBA1A	-0.873897	1.58485e-236
176	RPL4	-0.873356	1.12707e-245
177	ERO1B	-0.871224	3.62394e-202
178	UQCR10	-0.871198	2.62262e-276
179	RPS16	-0.87106	7.6444e-275
180	RPL24	-0.870054	3.97865e-277
181	DLK1	-0.869693	9.91156e-138
182	CNPY2	-0.868062	7.6936e-270
183	TMEM208	-0.867466	5.24944e-278
184	RPL36A	-0.86703	4.02047e-259
185	CLU	-0.864726	2.41106e-116
186	COX4I1	-0.864596	8.08406e-278
187	CFL1	-0.863786	1.63457e-271
188	RPS17	-0.862333	1.87239e-197
189	ATP5MC2	-0.860792	8.09802e-286
190	SHISAL2B	-0.8603	5.94509e-179
191	CD63	-0.859942	5.39045e-230
192	NDUFC2	-0.859335	1.57227e-266
193	ATP5F1D	-0.855879	1.4515e-296
194	C1orf122	-0.85462	2.81292e-278
195	NACA	-0.850922	1.42956e-260
196	EEF1B2	-0.850408	1.89802e-270
197	RPL7	-0.85011	1.0353e-241
198	ATP6V1G1	-0.850012	3.02619e-247
199	SARAF	-0.848647	9.77263e-233
200	ATP5MD	-0.848522	8.85955e-248
201	RTN4	-0.848207	1.22795e-230
202	VAMP2	-0.847203	2.57798e-237
203	GPX4	-0.846247	9.81155e-268
204	TMEM59	-0.845699	1.33727e-246
205	COX6A1	-0.844271	2.51397e-279
206	H2AFZ	-0.843586	6.17177e-245
207	COX5B	-0.84338	9.13716e-270
208	FXYD2	-0.842232	4.2386e-214
209	COPS9	-0.841237	2.08733e-266
210	PARK7	-0.839378	2.00289e-265
211	EEF1D	-0.839068	2.18631e-269
212	UBL5	-0.836142	1.19302e-259
213	ATP5MPL	-0.836039	2.66932e-259
214	UBC	-0.833604	4.41065e-242
215	ANAPC16	-0.831427	5.37069e-257
216	COX6C	-0.830329	8.42045e-244
217	BEX3	-0.828597	9.84808e-215
218	EDF1	-0.827875	2.88498e-273
219	CUTA	-0.827846	6.9129e-242
220	SEC61B	-0.827002	1.3246e-239
221	COX17	-0.824164	1.49793e-229
222	UQCRH	-0.823984	2.22996e-258
223	ATP5IF1	-0.819229	7.36273e-268
224	ATP5MC3	-0.815768	1.19988e-262
225	EIF3K	-0.814485	9.50725e-270
226	TTC3	-0.814382	3.09339e-211
227	RPL31	-0.812122	1.07462e-248
228	RPL36AL	-0.808582	1.41011e-255
229	SLC25A6	-0.807584	1.66529e-248
230	HMGN2	-0.80726	1.18487e-228
231	SPCS1	-0.805454	4.25564e-244
232	TMEM258	-0.801047	1.90285e-243
233	COMMD6	-0.800954	4.47809e-250
234	NDUFS6	-0.79589	2.07808e-264
235	EEF1A2	-0.795445	1.23077e-222
236	MGST3	-0.795275	7.92483e-262
237	BRI3	-0.791277	3.85063e-240
238	EEF2	-0.790868	1.93788e-225
239	SLC25A3	-0.790478	5.94431e-233
240	PTMA	-0.790222	2.12946e-204
241	COX6B1	-0.790058	5.62283e-265
242	ATP5MF	-0.789967	5.65884e-252
243	NDUFA11	-0.788726	2.33793e-242
244	NAA38	-0.787694	9.98881e-253
245	C1QL1	-0.784555	2.80521e-205
246	NEDD8	-0.783893	9.37822e-266
247	CKB	-0.783892	4.00334e-206
248	DAD1	-0.783558	1.10088e-245
249	ERP29	-0.781066	2.44632e-247
250	EID1	-0.780842	1.30228e-228
251	ATP6V0C	-0.780154	9.57949e-237
252	TPPP3	-0.777973	1.029e-189
253	SELENOM	-0.777576	4.92595e-194
254	KRTCAP2	-0.776666	2.06727e-254
255	CHGB	-0.776106	2.97239e-137
256	BEX2	-0.774894	2.37784e-223
257	SMDT1	-0.774273	2.35271e-253
258	NDUFB4	-0.77418	1.59346e-240
259	RPS20	-0.77414	2.73833e-216
260	VKORC1	-0.772628	2.99357e-241
261	HMGN1	-0.77114	8.86128e-227
262	SCAND1	-0.770946	1.63789e-260
263	B2M	-0.76755	2.26557e-154
264	HLA-A	-0.766774	1.10991e-166
265	MAFB	-0.764851	6.28902e-162
266	PPDPF	-0.762821	2.63281e-252
267	NDUFB10	-0.762788	5.09107e-263
268	ANAPC11	-0.761188	6.45118e-260
269	SPINT2	-0.760651	6.71796e-193
270	SOD1	-0.760454	1.14805e-249
271	EIF1	-0.76006	3.09031e-227
272	PRDX2	-0.759423	1.84357e-207
273	ATP5PF	-0.759101	1.597e-235
274	POLR2I	-0.759075	4.13531e-255
275	NDUFB8	-0.7559	3.52405e-247
276	SLC30A8	-0.755727	1.44374e-135
277	NUCB2	-0.755494	2.92531e-197
278	ITM2B	-0.755264	8.38011e-203
279	LAMTOR4	-0.7552	1.07011e-249
280	COPE	-0.753671	1.01575e-242
281	OST4	-0.752439	3.11811e-218
282	HMGB1	-0.750957	2.65498e-204
283	TMED3	-0.750108	9.5749e-206
284	STUB1	-0.745865	2.15439e-263
285	SEC61G	-0.74453	3.47732e-174
286	RASD1	-0.744122	1.0703e-170
287	KDELR1	-0.743474	3.51387e-229
288	ACTB	-0.743206	9.17846e-175
289	C12orf57	-0.741871	2.88688e-250
290	EPCAM	-0.741723	8.92582e-209
291	NDUFA1	-0.739909	5.37923e-230
292	MXRA7	-0.73784	8.82068e-238
293	DDX24	-0.737474	3.6205e-209
294	ATP6V0E1	-0.73719	1.12721e-232
295	NDUFB9	-0.736489	3.78669e-238
296	TAGLN2	-0.736464	9.21465e-219
297	ACTG1	-0.735758	7.33721e-206
298	PSMB1	-0.73506	2.41521e-221
299	BTF3	-0.732427	4.65095e-220
300	YBX1	-0.731598	1.42937e-223
301	TMSB4X	-0.731545	5.82926e-98
302	SAP18	-0.731035	9.21776e-235
303	NDUFB1	-0.73022	1.18412e-214
304	CRIP2	-0.729446	1.57426e-218
305	IDS	-0.72777	2.44864e-171
306	TIMP1	-0.7269	7.54263e-172
307	TUBB4B	-0.726221	1.3903e-185
308	FIS1	-0.726092	4.06341e-230
309	TSTD1	-0.725912	1.2992e-249
310	ETFB	-0.725302	7.4147e-216
311	OCIAD2	-0.724812	1.58951e-221
312	PCP4	-0.724187	4.5886e-187
313	BRK1	-0.723697	1.93542e-217
314	LAMTOR1	-0.722604	7.90679e-233
315	JUND	-0.722126	9.77646e-170
316	BTG1	-0.721172	9.11834e-181
317	SKP1	-0.720151	4.60799e-230
318	RNF145	-0.719857	2.15794e-200
319	HOPX	-0.719513	3.49533e-215
320	SIVA1	-0.718973	2.4121e-239
321	HADH	-0.715932	3.52443e-202
322	IFI27L2	-0.715391	9.90837e-184
323	JTB	-0.714331	1.0829e-229
324	POMP	-0.712984	4.86279e-228
325	GABARAPL2	-0.712961	6.85616e-198
326	SLIRP	-0.712878	3.43877e-232
327	SEC62	-0.711828	1.98904e-200
328	H1FX	-0.711677	7.74613e-201
329	TRAPPC5	-0.709088	8.85023e-240
330	WDR83OS	-0.707786	3.09967e-245
331	MICOS10	-0.70746	2.18577e-220
332	CSTB	-0.704472	3.04849e-205
333	YWHAQ	-0.70312	1.33684e-202
334	GPX3	-0.70106	1.1049e-122
335	HIST1H4C	-0.700506	3.12544e-193
336	BEX4	-0.700241	1.17174e-210
337	CHCHD2	-0.699649	1.24038e-220
338	PAM	-0.698814	9.97034e-165
339	RAC1	-0.698217	1.56438e-193
340	TMBIM6	-0.69734	7.37284e-187
341	PCBP2	-0.695309	1.61744e-184
342	MRPL33	-0.694773	5.78528e-215
343	TLE5	-0.69475	1.16588e-202
344	MICOS13	-0.694698	1.36278e-236
345	EIF4G2	-0.693003	1.33861e-204
346	RAB2A	-0.692178	2.15496e-216
347	FKBP11	-0.691863	2.13674e-178
348	MRPL57	-0.689638	4.33144e-227
349	MEG3	-0.689509	4.41428e-119
350	P4HB	-0.687078	1.44025e-181
351	H2AFJ	-0.686885	1.85091e-216
352	RNF7	-0.686665	4.69574e-231
353	SNHG8	-0.685375	1.51779e-195
354	MAFA	-0.684937	7.29018e-150
355	DYNLL1	-0.684179	3.73435e-206
356	C19orf53	-0.683165	1.94517e-231
357	CHCHD10	-0.682281	1.81897e-229
358	ATP5MC1	-0.681742	1.36809e-229
359	TMED10	-0.681162	2.19585e-203
360	GNG10	-0.681103	2.28042e-209
361	HMGN3	-0.680873	4.58007e-205
362	RBP1	-0.680819	1.8793e-187
363	QPCT	-0.680367	5.13116e-167
364	NDUFAB1	-0.679309	2.01383e-226
365	TUBB	-0.678918	2.19572e-201
366	PPA1	-0.678727	1.27465e-200
367	MALAT1	-0.678594	3.14756e-98
368	COX7B	-0.675895	3.99593e-212
369	FAM229B	-0.67484	1.0486e-233
370	MDH2	-0.674036	4.01763e-207
371	TMEM14B	-0.673856	3.44054e-208
372	ROMO1	-0.671818	1.29484e-206
373	C11orf58	-0.671397	5.86077e-206
374	SCGB2A1	-0.671292	2.96731e-166
375	MT1X	-0.671281	5.6082e-83
376	TERF2IP	-0.671111	9.93977e-207
377	ITM2C	-0.669127	1.69314e-162
378	TBCA	-0.668679	2.24228e-185
379	PPIB	-0.668372	7.25826e-191
380	MPC2	-0.668169	3.81707e-215
381	TCEAL3	-0.667682	6.00922e-211
382	LRPAP1	-0.666509	1.69878e-202
383	CD59	-0.665902	1.12363e-162
384	ARL2	-0.665428	3.14317e-229
385	NDUFC1	-0.665426	1.60481e-216
386	COX14	-0.663599	4.95138e-222
387	DEK	-0.663194	1.23454e-196
388	GNAI2	-0.662941	1.28204e-191
389	SLC22A17	-0.662504	2.18959e-176
390	PTMS	-0.662203	7.31884e-191
391	COX7A2L	-0.662144	7.02746e-200
392	OCIAD1	-0.661984	1.46829e-200
393	PARVB	-0.660879	1.88929e-199
394	DYNLRB1	-0.660333	1.54739e-219
395	KTN1	-0.658575	2.17822e-172
396	MAP1LC3A	-0.658165	2.97793e-182
397	AURKAIP1	-0.657502	4.84987e-223
398	ERH	-0.656821	5.02827e-197
399	C1QBP	-0.65672	5.23769e-227
400	PPP1R14B	-0.655415	1.61088e-222
401	C18orf32	-0.655061	4.80352e-201
402	H3F3B	-0.654572	2.27736e-190
403	YWHAB	-0.653922	3.03734e-194
404	ZNHIT1	-0.651829	1.09154e-209
405	ATP6V0E2	-0.65129	1.70804e-195
406	MORF4L1	-0.650878	2.66099e-194
407	RPS19BP1	-0.649797	1.44525e-223
408	ARPC3	-0.64918	4.65653e-203
409	ERLEC1	-0.649105	1.42729e-190
410	SEC11A	-0.649075	1.2453e-183
411	TPI1	-0.64901	1.34768e-207
412	NUCKS1	-0.64864	1.29998e-177
413	PSMB6	-0.648514	3.98032e-221
414	YWHAE	-0.648437	1.71084e-179
415	P4HTM	-0.647581	5.73487e-200
416	C15orf61	-0.646635	1.90537e-224
417	ATP6V1F	-0.645532	1.39423e-213
418	PCSK2	-0.645317	2.39835e-142
419	PSMD8	-0.645097	1.67696e-204
420	MRPL41	-0.644543	2.12912e-220
421	ARL3	-0.643892	1.52291e-212
422	PSMB5	-0.64386	1.1514e-213
423	BLOC1S1	-0.643679	2.70418e-241
424	TXNL4A	-0.642923	1.88682e-214
425	TECR	-0.642581	4.70751e-207
426	NDFIP1	-0.641928	1.1659e-195
427	HNRNPA1	-0.641314	4.33992e-138
428	DANCR	-0.640389	1.2529e-193
429	TOMM5	-0.63872	6.82125e-197
430	HLA-C	-0.638061	7.29506e-116
431	ALKBH7	-0.637378	1.01793e-224
432	BSG	-0.636413	2.89595e-173
433	NDUFA5	-0.636287	1.38605e-197
434	NDUFV2	-0.635639	2.64096e-186
435	DPP7	-0.635314	1.13163e-185
436	SSU72	-0.634079	1.23986e-195
437	PIN1	-0.633763	2.41852e-217
438	SNHG7	-0.633738	2.08693e-181
439	PSMC5	-0.633679	5.84762e-219
440	REEP5	-0.633059	3.38059e-187
441	STARD10	-0.633045	1.14504e-193
442	PRXL2A	-0.632443	1.85065e-207
443	TUBA4A	-0.631753	1.11818e-190
444	SUB1	-0.630786	3.0757e-188
445	EMC10	-0.630747	6.66268e-177
446	SURF4	-0.630742	4.53944e-147
447	NDUFA3	-0.62975	1.50048e-207
448	CMTM8	-0.629607	5.24454e-194
449	SET	-0.629449	2.82283e-160
450	PRDX1	-0.627395	7.33084e-184
451	NOP53	-0.626987	2.60782e-212
452	UBE2M	-0.626395	1.30943e-214
453	JUNB	-0.626383	5.82684e-125
454	CHURC1	-0.626033	5.72923e-195
455	GLRX5	-0.625965	6.52633e-202
456	CRYBA2	-0.625923	9.53861e-117
457	IER3IP1	-0.625482	6.54471e-205
458	COPRS	-0.624788	5.80963e-207
459	NDUFA12	-0.624288	2.2668e-209
460	ZCRB1	-0.624132	2.13537e-210
461	TSPAN13	-0.624088	2.6019e-140
462	RGS16	-0.6236	1.44001e-110
463	UQCRFS1	-0.623413	5.21187e-199
464	ATP1B1	-0.622527	2.45338e-142
465	NDUFA7	-0.621951	8.96476e-201
466	PFN1	-0.621368	1.52259e-177
467	ATP5PO	-0.619777	5.4303e-198
468	PSAP	-0.618967	6.47702e-158
469	DCTN3	-0.618945	6.8926e-198
470	PPIA	-0.613945	9.20126e-178
471	SPCS2	-0.613528	8.92331e-186
472	PLD3	-0.611988	2.0485e-161
473	HNRNPDL	-0.611105	9.14871e-162
474	DDX5	-0.610907	1.19825e-145
475	LSM7	-0.610871	4.08981e-194
476	TMEM160	-0.610809	2.84865e-203
477	MYDGF	-0.610175	4.93848e-181
478	CYSTM1	-0.609321	1.50805e-188
479	SSBP4	-0.608904	7.53305e-225
480	TUSC3	-0.608542	9.30759e-160
481	SSR2	-0.608122	1.12511e-190
482	TOMM6	-0.60778	1.25451e-205
483	TCF25	-0.607103	9.64783e-182
484	IGFBP7	-0.60702	2.54301e-110
485	NPY	-0.6068	3.4812e-07
486	SRP9	-0.606403	8.12328e-169
487	TMED6	-0.605975	1.38484e-153
488	XBP1	-0.605774	5.28065e-143
489	ATRAID	-0.605395	1.05015e-210
490	PNRC1	-0.604762	2.76999e-167
491	DUSP26	-0.604749	1.58908e-209
492	TCEAL4	-0.603791	2.44868e-188
493	PCSK1	-0.603744	5.98037e-138
494	TXN	-0.602926	9.96684e-191
495	COX5A	-0.602663	2.57885e-194
496	EI24	-0.601741	1.37704e-160
497	TOMM20	-0.601678	5.41775e-186
498	NBDY	-0.59991	7.83743e-184
499	TPD52	-0.599755	1.4102e-169
500	WNT4	-0.598814	1.9942e-168
501	MZT2A	-0.597455	1.3199e-201
502	SNU13	-0.597262	1.11189e-191
503	ATOX1	-0.597261	2.37372e-190
504	BSCL2	-0.59683	6.01852e-179
505	SON	-0.596526	3.50383e-174
506	NAA20	-0.596098	8.1305e-182
507	ARPP19	-0.595656	1.32092e-174
508	SRSF5	-0.595595	7.25771e-171
509	NSA2	-0.59514	9.79296e-186
510	CHPF	-0.594096	7.05265e-161
511	CDKN1C	-0.593515	1.03398e-155
512	PSMA2	-0.593206	3.56466e-199
513	TMEM219	-0.592717	2.49018e-203
514	APLP1	-0.592335	9.29415e-174
515	CETN2	-0.591917	9.20897e-201
516	GNB2	-0.591809	8.5799e-170
517	TMCO1	-0.59133	2.15666e-179
518	FAAP20	-0.590255	1.1231e-177
519	GAS5	-0.589363	5.56519e-203
520	MAP3K13	-0.588069	6.31733e-180
521	UBE2D2	-0.587533	4.39322e-175
522	PYURF	-0.587209	1.95904e-180
523	TMX4	-0.587139	1.87395e-161
524	ZNF428	-0.586902	1.26929e-198
525	PFN2	-0.585715	1.14297e-149
526	CALY	-0.585057	1.31617e-111
527	MT1E	-0.584663	3.97104e-25
528	HINT2	-0.58455	1.77474e-191
529	SUMO1	-0.584323	2.5556e-173
530	TPM3	-0.584133	1.61651e-163
531	CXXC5	-0.583681	2.40955e-170
532	BTG2	-0.583315	9.39707e-102
533	PNISR	-0.582082	3.52984e-146
534	CIB1	-0.581345	8.42583e-183
535	SF1	-0.580451	8.26344e-169
536	TRIR	-0.580008	3.34522e-184
537	SURF2	-0.578329	1.2198e-191
538	HSP90AB1	-0.577571	2.78193e-153
539	TGOLN2	-0.576527	3.08868e-156
540	GADD45GIP1	-0.576155	5.36413e-204
541	SH3BGRL3	-0.575748	1.21744e-164
542	MORN2	-0.575694	3.68406e-199
543	YWHAH	-0.575215	9.12469e-181
544	SLC25A4	-0.57469	2.53965e-196
545	PSMA7	-0.573987	2.30773e-175
546	GSTP1	-0.573986	9.07831e-94
547	A1BG	-0.573573	1.76022e-192
548	BAG1	-0.572764	3.63171e-185
549	ST13	-0.571343	6.09895e-176
550	STMP1	-0.570895	9.87918e-179
551	MRPL51	-0.570638	6.69634e-191
552	EIF3E	-0.570577	5.8731e-167
553	CLTA	-0.570329	3.76681e-185
554	RBM3	-0.570324	1.51708e-153
555	SVIP	-0.57024	7.11706e-183
556	CAMLG	-0.570091	2.86033e-169
557	RBX1	-0.570091	2.27757e-173
558	NGRN	-0.570013	8.20249e-177
559	APRT	-0.569947	1.27306e-199
560	TPGS1	-0.569758	5.40287e-182
561	SELENOH	-0.569329	2.30344e-175
562	NPM1	-0.569134	1.35963e-181
563	RHOBTB3	-0.56913	2.45395e-141
564	PPIG	-0.567427	1.74879e-158
565	TSPAN3	-0.567418	9.67506e-146
566	VPS28	-0.56627	7.37747e-195
567	NFIC	-0.566229	1.28692e-130
568	SNHG9	-0.566142	1.60789e-176
569	TUFM	-0.565165	1.19356e-179
570	ENSA	-0.564785	2.98936e-179
571	MRPL20	-0.564773	4.82582e-183
572	GTF3A	-0.56475	1.2906e-188
573	RTRAF	-0.564141	8.53909e-180
574	CEBPD	-0.563711	5.58736e-105
575	AP2S1	-0.562854	3.02627e-194
576	DGUOK	-0.562803	4.02954e-178
577	MEAF6	-0.562671	1.33646e-180
578	NDUFA2	-0.562632	1.53592e-187
579	FAM200B	-0.562595	1.18103e-184
580	COMTD1	-0.562434	4.55468e-174
581	TMED2	-0.561954	1.20605e-161
582	NDUFA4	-0.561189	3.53326e-165
583	DPM3	-0.561183	2.76371e-178
584	PMVK	-0.560945	6.39294e-213
585	DMKN	-0.560826	7.83938e-195
586	CHMP2A	-0.560775	7.264e-177
587	MAP2K2	-0.559596	6.49796e-184
588	PDIA3	-0.559123	1.23146e-145
589	ATP6AP2	-0.558421	1.1547e-150
590	POLR2J	-0.558201	6.30963e-200
591	HEBP2	-0.557635	7.52861e-164
592	ATP5F1C	-0.556562	8.895e-177
593	MRPL40	-0.55642	4.14386e-196
594	SNHG6	-0.556149	8.12403e-143
595	HSBP1	-0.555864	1.82367e-164
596	UFC1	-0.555524	7.38951e-187
597	MORF4L2	-0.555304	2.49609e-167
598	STRAP	-0.554679	9.0896e-169
599	ANKRD12	-0.554621	7.80969e-129
600	C7orf50	-0.554327	1.94906e-173
601	CADM1	-0.553498	1.29516e-149
602	LSM3	-0.553141	6.51182e-185
603	ARL6IP5	-0.55257	1.14329e-179
604	UBE2L3	-0.552405	6.18027e-175
605	TMBIM4	-0.551991	3.2139e-156
606	YIF1A	-0.55149	1.19623e-180
607	PRELID1	-0.551313	2.68075e-189
608	LSM4	-0.550721	2.2822e-193
609	ZFAS1	-0.55066	2.10899e-166
610	MRPS24	-0.550394	1.72161e-186
611	UXT	-0.549191	8.33426e-181
612	FKBP8	-0.548989	3.96183e-164
613	G6PC2	-0.548966	2.86019e-99
614	SCD	-0.548406	5.37108e-127
615	HSP90AA1	-0.548009	1.32028e-123
616	TMEM238	-0.54728	2.42211e-151
617	ILF3-DT	-0.547072	3.3206e-139
618	ATP6AP1	-0.546851	1.83515e-156
619	AKR7A2	-0.546552	5.17194e-184
620	VDAC2	-0.546403	2.79457e-176
621	BRD7	-0.545754	2.8386e-162
622	EPB41L4A-AS1	-0.545659	3.98456e-172
623	VEGFB	-0.545531	3.42972e-169
624	NDUFS8	-0.545486	2.4286e-192
625	MYL6B	-0.545122	1.07954e-179
626	ATP5F1A	-0.54363	2.83575e-162
627	RHOA	-0.54328	7.62031e-161
628	METTL5	-0.542746	6.70532e-177
629	CDC42	-0.542614	1.5714e-159
630	PERP	-0.542165	3.33866e-164
631	MTDH	-0.541982	2.96586e-161
632	GHITM	-0.541766	1.59318e-165
633	PDAP1	-0.541739	1.29384e-175
634	PLP2	-0.541314	3.09844e-176
635	POLR1D	-0.541293	3.32608e-162
636	PLCG2	-0.540217	3.04379e-60
637	SCG2	-0.53892	8.31052e-86
638	SRSF9	-0.538715	2.77452e-167
639	PABPC1	-0.538161	6.97748e-139
640	LAPTM4A	-0.537281	3.74228e-153
641	CCDC85B	-0.536418	4.70878e-175
642	KRT8	-0.536398	1.3934e-153
643	EIF5	-0.535848	9.28352e-153
644	SELENOT	-0.535501	6.06586e-156
645	SURF1	-0.535249	5.00821e-173
646	ATP5PD	-0.535225	7.71418e-165
647	HAX1	-0.535224	1.05757e-171
648	ECHS1	-0.535205	3.0302e-197
649	CLIC1	-0.535201	7.28116e-165
650	NDUFAF8	-0.535145	4.68838e-193
651	SRRM2	-0.53489	3.5541e-140
652	SBDS	-0.534743	5.99589e-171
653	EIF3F	-0.534508	2.76807e-165
654	TCEA1	-0.534037	3.77011e-160
655	TCEAL2	-0.533545	2.64869e-121
656	PDCD5	-0.533377	5.59986e-172
657	GTF2A2	-0.532546	2.54774e-167
658	AKR1A1	-0.532471	4.64344e-180
659	SNHG19	-0.53232	7.30932e-128
660	RHEB	-0.53229	1.64853e-162
661	SEM1	-0.532125	1.72726e-152
662	HNRNPM	-0.531838	3.50862e-161
663	C3orf14	-0.531568	9.63626e-168
664	RHBDD2	-0.531348	7.02114e-156
665	PKIB	-0.530641	5.21466e-141
666	HNRNPK	-0.530587	8.18907e-121
667	ENO1	-0.530458	2.03355e-140
668	DCXR	-0.530454	1.06715e-180
669	NPC2	-0.529779	3.41124e-128
670	PPY	-0.528806	7.04016e-22
671	ING2	-0.528662	1.45462e-176
672	MRPS21	-0.528317	2.62925e-166
673	ARF1	-0.52804	4.00621e-141
674	PAX6	-0.528	1.31621e-125
675	RAN	-0.527382	7.92638e-156
676	PCBD1	-0.527249	1.04024e-188
677	BUD23	-0.52724	5.96697e-159
678	IFI6	-0.526575	2.16397e-158
679	ARPC2	-0.526323	1.23762e-161
680	CNBP	-0.526217	2.2602e-164
681	CYB5A	-0.524959	8.05026e-186
682	KIAA1324	-0.523518	2.87104e-145
683	MRPS34	-0.52293	1.59942e-203
684	BCAP31	-0.522419	2.28091e-167
685	TRAPPC1	-0.522303	4.90328e-175
686	PKM	-0.522002	7.743e-127
687	NKX6-1	-0.521875	3.86307e-148
688	VAPA	-0.521758	2.31852e-151
689	RIC3	-0.521571	4.26148e-154
690	TP53TG1	-0.521484	3.09193e-172
691	WDR45B	-0.520986	4.24281e-149
692	SMIM26	-0.520741	2.84124e-168
693	ATP5F1B	-0.520734	6.09689e-151
694	MLF2	-0.520667	5.44493e-140
695	PET100	-0.520508	1.41926e-148
696	RWDD1	-0.520339	6.51008e-159
697	PSMD7	-0.519466	3.59287e-156
698	DSP	-0.518845	4.15034e-133
699	HRAS	-0.518581	1.16605e-173
700	SNRPD2	-0.518513	1.61421e-174
701	AKAP9	-0.517976	1.29243e-123
702	NEUROD1	-0.516856	4.331e-131
703	NAP1L1	-0.516722	3.49752e-139
704	EIF3L	-0.516016	1.83543e-134
705	DPYSL2	-0.515793	1.18908e-163
706	SF3B5	-0.5154	5.45097e-186
707	ISCU	-0.515262	5.76883e-176
708	DDT	-0.514652	5.01845e-174
709	LAMTOR5	-0.514262	1.76673e-155
710	SEPTIN7	-0.512847	2.01682e-173
711	CHMP3	-0.512813	8.03235e-153
712	PSMB3	-0.512474	2.56184e-150
713	ZNF580	-0.511886	1.70718e-167
714	EIF1B	-0.51175	8.64545e-159
715	BORCS7	-0.511287	8.03573e-174
716	SCOC	-0.510973	4.32325e-159
717	SNX3	-0.510787	4.24259e-153
718	SCP2	-0.510465	1.57738e-168
719	ABCC8	-0.510455	7.54389e-137
720	KIF5B	-0.51045	3.46908e-141
721	TMEM230	-0.510106	1.53629e-152
722	PTPRA	-0.510043	5.37088e-151
723	KDELR2	-0.509854	4.54655e-142
724	ALDH1A1	-0.509466	3.63987e-127
725	ADCYAP1	-0.508627	1.21893e-134
726	MARCKS	-0.508425	1.46878e-122
727	PSMA6	-0.508413	1.63562e-152
728	AP2M1	-0.507599	1.0007e-154
729	MTCH1	-0.507591	1.5386e-157
730	PSMC1	-0.507454	9.53304e-159
731	C4orf3	-0.507116	1.13327e-175
732	EIF4A2	-0.506943	1.45972e-121
733	SRP19	-0.506908	4.19352e-159
734	NCL	-0.506535	1.31274e-123
735	LMAN1	-0.506109	8.62055e-150
736	TMOD1	-0.505849	9.35838e-140
737	MRPL54	-0.505423	5.35544e-179
738	BNIP3	-0.505235	1.46758e-177
739	EIF3G	-0.505067	5.54633e-163
740	DYNLT1	-0.504965	7.04775e-151
741	NDUFB6	-0.504775	2.6463e-170
742	TBCB	-0.503349	2.23558e-173
743	QDPR	-0.50317	1.45404e-170
744	UBXN1	-0.502912	3.9584e-165
745	SNHG5	-0.502566	4.61907e-91
746	PLPP5	-0.502397	7.18317e-147
747	EIF1AX	-0.502352	8.89949e-149
748	MYL12B	-0.502284	7.30861e-138
749	ARPC5	-0.502126	2.30054e-167
750	SERBP1	-0.501949	1.84506e-141
751	HDLBP	-0.501808	6.54295e-135
752	SMIM10L1	-0.501539	4.44024e-170
753	ABHD14A	-0.501274	1.08211e-193
754	UBE2D3	-0.501177	2.75914e-137
755	EPC1	-0.500977	4.49419e-144
756	ARF5	-0.500126	4.7345e-135
757	HLA-B	-0.49954	1.86411e-77
758	DAP	-0.499489	2.99234e-155
759	SLC25A5	-0.499139	1.83562e-131
760	SLC7A8	-0.498729	3.08826e-152
761	DUSP1	-0.498074	1.07469e-114
762	CANX	-0.497982	1.15591e-125
763	MEIS2	-0.497518	9.01274e-118
764	IDI1	-0.497478	6.43451e-120
765	RCAN3	-0.497432	3.08614e-154
766	AIG1	-0.497114	1.14613e-162
767	VDAC1	-0.496934	1.564e-156
768	DNAJC19	-0.496716	1.48874e-167
769	BOLA3	-0.496514	1.32716e-158
770	NUDC	-0.495979	4.79695e-151
771	EIF3H	-0.495724	4.46781e-143
772	CLTB	-0.495454	5.28637e-163
773	NAXE	-0.495149	3.53879e-167
774	CIAO2B	-0.494984	6.90576e-163
775	ZNF706	-0.49487	1.41462e-144
776	PDIA6	-0.4943	1.46367e-139
777	SRI	-0.493631	1.71684e-158
778	CSDE1	-0.493628	1.92385e-128
779	PLAAT3	-0.493574	2.94143e-163
780	SF3B6	-0.493075	1.39365e-143
781	PGLS	-0.492889	4.44771e-168
782	SIL1	-0.492729	1.43715e-147
783	TIMM13	-0.492651	3.08204e-167
784	TRAPPC2L	-0.492578	7.96664e-170
785	POLR2K	-0.492551	3.82316e-143
786	GRN	-0.491884	4.8897e-130
787	SSR3	-0.491702	2.71543e-142
788	S100A6	-0.491224	7.24021e-80
789	FUNDC2	-0.490716	2.35212e-153
790	PLEKHA3	-0.490639	4.72915e-156
791	TXNDC17	-0.490313	1.19681e-161
792	ACP1	-0.490299	1.66058e-161
793	PSMB7	-0.489823	6.96218e-147
794	H2AFY	-0.48913	1.65826e-128
795	TSC22D1	-0.488999	4.69138e-124
796	TMEM147	-0.488757	2.27284e-170
797	RPAIN	-0.48871	5.14143e-157
798	LSM5	-0.488633	9.35308e-159
799	SDF2L1	-0.488077	2.57424e-184
800	ZSCAN16-AS1	-0.487839	1.31622e-159
801	BTG3	-0.487546	1.06537e-133
802	SSBP1	-0.487452	5.29485e-149
803	CBX6	-0.487384	1.52015e-116
804	SF3B2	-0.487367	6.21816e-142
805	BEX5	-0.487121	2.81822e-134
806	SELENOF	-0.486552	6.87404e-134
807	HIGD2A	-0.486304	6.60557e-143
808	CALR	-0.486042	5.9971e-123
809	FAM174A	-0.484886	2.12116e-155
810	MTRNR2L12	-0.484609	1.20966e-128
811	SELENOK	-0.483933	7.6365e-131
812	C1orf43	-0.483894	5.57125e-146
813	NCALD	-0.48318	3.81208e-110
814	MAP1B	-0.482661	2.07718e-107
815	EIF4A1	-0.482339	1.71462e-123
816	SNF8	-0.482329	3.60266e-170
817	CYP51A1	-0.482317	3.84357e-151
818	UPF3A	-0.482068	1.99427e-143
819	THOC7	-0.480756	2.14019e-155
820	TIMP2	-0.480056	3.32558e-139
821	SCARB2	-0.47887	3.18609e-128
822	PAK3	-0.478863	2.57406e-131
823	RAB11A	-0.478755	1.89224e-133
824	ARL5A	-0.478744	5.17551e-143
825	MTRNR2L8	-0.477864	1.29298e-58
826	RPN2	-0.477201	3.70864e-117
827	ORMDL1	-0.476835	1.18809e-149
828	PRSS23	-0.476148	3.42184e-106
829	PCDH17	-0.476132	1.57837e-115
830	IFT57	-0.476103	9.73065e-146
831	FAM102A	-0.476018	2.51098e-131
832	PSMD2	-0.475757	3.98825e-147
833	ARPC1A	-0.47561	9.70116e-150
834	FTH1	-0.475461	1.29708e-226
835	FBXL15	-0.475329	2.45841e-178
836	STMN2	-0.4749	1.32616e-106
837	NME3	-0.473982	1.49643e-152
838	CCDC107	-0.473857	1.64762e-159
839	GNB1	-0.473424	2.39031e-126
840	GTF2I	-0.473124	2.36818e-138
841	TCEAL8	-0.472462	1.83589e-148
842	SNRPE	-0.472406	2.09615e-155
843	HP1BP3	-0.472301	1.72767e-132
844	YPEL3	-0.472085	4.68251e-160
845	RNASEH2C	-0.472071	2.1335e-151
846	FTL	-0.471325	2.31701e-241
847	COX16	-0.471275	1.10002e-149
848	PRKAR1A	-0.471074	8.1102e-120
849	ENY2	-0.471036	4.06352e-147
850	TAF7	-0.470831	4.19439e-127
851	XIST	-0.470408	1.21304e-92
852	SYT5	-0.470308	2.11737e-130
853	NDUFA6	-0.470102	6.63762e-148
854	CYCS	-0.470067	1.24845e-124
855	TMEM205	-0.469981	3.75597e-150
856	CSNK1A1	-0.469371	1.2178e-132
857	PAIP2	-0.468974	2.96689e-143
858	TAF10	-0.46889	6.57462e-159
859	EHBP1L1	-0.468552	3.4548e-171
860	SRRM1	-0.468507	9.34127e-130
861	BNIP3L	-0.468302	2.34485e-124
862	MAGED2	-0.467824	2.93895e-135
863	OTUD6B-AS1	-0.467379	5.52913e-142
864	CALM3	-0.467222	1.96409e-146
865	DYNC1H1	-0.467044	1.01914e-126
866	WASL	-0.46626	3.70423e-143
867	SMARCE1	-0.466104	4.79917e-136
868	ANXA7	-0.465298	7.99386e-139
869	CDC42EP3	-0.465131	3.1875e-117
870	FAM177A1	-0.464476	5.39666e-154
871	LAMP1	-0.464268	3.77323e-125
872	PCBP1	-0.464172	1.04594e-129
873	MCRIP1	-0.463961	1.92251e-150
874	HAGH	-0.463652	4.40233e-152
875	EAPP	-0.463047	2.76065e-155
876	DNAJC3	-0.463007	9.41867e-142
877	LRRC10B	-0.46298	7.31495e-149
878	ATP6V0D1	-0.462898	2.85611e-140
879	CAPZB	-0.462851	3.55238e-136
880	MIEN1	-0.462739	1.16403e-152
881	COA3	-0.462704	2.18571e-154
882	SFPQ	-0.462479	6.46713e-108
883	PTP4A2	-0.462381	2.72271e-104
884	TIMM8B	-0.461468	1.76042e-145
885	TKT	-0.460919	2.15023e-146
886	PITHD1	-0.460714	1.40078e-142
887	YIPF3	-0.460455	2.46494e-141
888	SSR1	-0.460219	1.69631e-108
889	CNOT7	-0.460029	1.59892e-128
890	DHRS7	-0.45989	2.43588e-113
891	MPC1	-0.459552	4.95128e-151
892	CFAP36	-0.45947	5.52871e-146
893	PDLIM2	-0.458165	1.04601e-143
894	SAT2	-0.458094	3.6517e-143
895	RAD23A	-0.457388	2.88882e-137
896	ANAPC5	-0.457183	1.4101e-145
897	CHID1	-0.456769	1.03001e-141
898	TMED4	-0.456652	7.6686e-119
899	CTSD	-0.456421	6.38662e-126
900	PEG10	-0.456372	5.50611e-75
901	CRELD2	-0.456244	7.12652e-141
902	RBIS	-0.455412	4.99632e-140
903	DNAJC15	-0.455338	1.90174e-138
904	EIF2S2	-0.454704	1.23771e-133
905	TMED9	-0.454566	1.32111e-143
906	EMC6	-0.454517	4.40416e-159
907	YWHAZ	-0.454427	3.34134e-124
908	SH3BGRL	-0.453913	3.28788e-158
909	NDUFV3	-0.4538	1.55379e-137
910	OSTC	-0.45244	1.47779e-121
911	SMIM4	-0.452303	1.01095e-129
912	GAMT	-0.452082	3.51215e-157
913	POLR2F	-0.452004	1.36704e-147
914	SNRPG	-0.45197	5.21907e-125
915	CDV3	-0.451665	2.14967e-128
916	EIF4B	-0.451604	4.07175e-118
917	TAX1BP1	-0.451234	9.03073e-130
918	H2AFV	-0.450696	1.16451e-150
919	MRPL34	-0.450573	2.75769e-158
920	ARFGEF3	-0.450178	1.58833e-94
921	FAM162A	-0.449795	1.12673e-158
922	ANXA2	-0.449704	1.30827e-99
923	MRFAP1	-0.449589	9.64167e-132
924	ALG5	-0.449115	1.88461e-147
925	INSIG1	-0.448821	2.95587e-103
926	CHCHD5	-0.4485	3.81674e-156
927	C12orf10	-0.448363	1.46894e-156
928	FIBP	-0.448035	2.74831e-166
929	ELOC	-0.447027	1.23706e-133
930	SMIM7	-0.446825	9.70429e-150
931	RBM39	-0.4458	4.2112e-113
932	ATP1A1	-0.445744	4.86103e-109
933	SNRPF	-0.445419	8.27653e-138
934	SLTM	-0.444939	2.47648e-124
935	ARPC1B	-0.444822	3.60812e-135
936	URI1	-0.444388	3.52938e-151
937	C1QTNF4	-0.444256	5.08289e-103
938	PIGP	-0.443257	1.88181e-139
939	SNRPB	-0.443075	2.25067e-133
940	SELENOS	-0.442996	3.30104e-137
941	SREK1IP1	-0.442337	1.14743e-130
942	CMPK1	-0.441646	6.44823e-119
943	RDH11	-0.441611	2.55212e-122
944	RNPS1	-0.441588	3.24155e-131
945	ANTKMT	-0.441354	3.24954e-160
946	NDUFA8	-0.441252	1.31375e-152
947	ATP6V1E1	-0.441224	1.38857e-131
948	TMEM14C	-0.440432	2.9545e-142
949	FUS	-0.440221	3.59396e-119
950	ANXA5	-0.439846	7.16873e-109
951	PCMT1	-0.439683	1.48001e-135
952	BUD31	-0.439659	3.55321e-132
953	PRDX6	-0.439114	2.85111e-119
954	MNX1	-0.438956	3.00499e-132
955	DCTN2	-0.438671	5.61093e-138
956	PURA	-0.438261	4.28316e-121
957	MRPL22	-0.437647	1.55088e-154
958	DDX46	-0.437576	3.133e-141
959	APP	-0.437427	2.54002e-94
960	APLP2	-0.437422	4.49858e-103
961	CD46	-0.437314	6.36336e-137
962	NOVA1	-0.437006	2.79892e-133
963	UBE2E3	-0.436782	2.09453e-142
964	KRT18	-0.436604	1.57495e-118
965	DRAP1	-0.4364	1.33447e-141
966	AHCYL1	-0.43607	3.62712e-107
967	SUMO3	-0.43594	3.13377e-132
968	ANP32B	-0.435864	1.79652e-127
969	PGP	-0.435724	4.54097e-143
970	C1D	-0.4353	1.09316e-135
971	MDH1	-0.435117	4.12933e-128
972	MRPS33	-0.434928	1.57789e-137
973	HNRNPR	-0.434861	4.22336e-121
974	SYT13	-0.434803	1.31204e-111
975	FDPS	-0.434623	6.47926e-132
976	LMNA	-0.43462	3.48923e-101
977	HSP90B1	-0.434547	3.49749e-127
978	SMIM19	-0.434499	5.76204e-137
979	FBXW11	-0.433951	3.0324e-124
980	DNAJB6	-0.433841	4.43369e-120
981	SLC3A2	-0.433725	5.39273e-115
982	PSMA1	-0.433679	5.0823e-131
983	RRAGD	-0.433523	3.40318e-121
984	PTGES3	-0.433219	2.96494e-159
985	FBXO9	-0.432969	3.36792e-147
986	PPP1R2	-0.432145	3.96375e-129
987	RAB4A	-0.432056	4.69613e-138
988	MANF	-0.431856	1.56374e-150
989	RBM8A	-0.431767	7.52158e-135
990	SYT7	-0.431693	6.59221e-108
991	METAP2	-0.431668	1.66665e-127
992	EIF5A	-0.431514	3.10649e-125
993	TMEM167A	-0.430638	2.96259e-122
994	RTF1	-0.429714	1.53516e-130
995	C9orf135	-0.429445	2.97384e-146
996	SAR1B	-0.429341	1.97675e-114
997	SMIM22	-0.42932	2.01212e-128
998	ARL4C	-0.429283	2.01357e-100
999	SERP1	-0.428987	4.0932e-133
1000	MPHOSPH8	-0.428787	1.31283e-128
1001	FOS	-0.428651	2.62472e-99
1002	EMC7	-0.428151	4.20105e-115
1003	ENPP2	-0.427565	3.19373e-122
1004	ARL6IP1	-0.42638	2.00386e-119
1005	PGRMC1	-0.426199	5.89841e-142
1006	FAM92A	-0.425798	1.61389e-141
1007	NCBP2AS2	-0.425644	7.68316e-152
1008	CIR1	-0.42541	9.5052e-128
1009	DNAJC8	-0.425026	6.18176e-128
1010	LSM2	-0.424937	2.03899e-142
1011	HADHA	-0.424738	2.70519e-134
1012	PAPOLA	-0.42451	6.70537e-129
1013	DGCR6L	-0.424448	1.19739e-148
1014	MGAT4A	-0.424392	2.52984e-141
1015	NPTX2	-0.424312	8.89854e-88
1016	AL450998.2	-0.424153	1.88874e-160
1017	SAMD11	-0.424137	1.60571e-131
1018	BAD	-0.423803	4.15776e-148
1019	TCTEX1D2	-0.423747	1.19434e-137
1020	TSNAX	-0.423663	2.93088e-120
1021	ISL1	-0.423305	6.21595e-143
1022	DUSP23	-0.423106	3.51149e-165
1023	MIR7-3HG	-0.422726	4.27345e-106
1024	SYF2	-0.422417	3.11168e-121
1025	UBE2B	-0.422372	8.20389e-123
1026	CDK2AP1	-0.422099	2.73582e-112
1027	CFAP65	-0.420988	1.4605e-137
1028	UBXN4	-0.420816	2.86495e-115
1029	KIF1A	-0.420587	6.60919e-119
1030	PFDN2	-0.420194	3.38657e-115
1031	FKBP1A	-0.419987	7.2132e-121
1032	MSRB2	-0.419553	1.33408e-160
1033	SNHG14	-0.419508	2.45611e-72
1034	VGF	-0.419337	6.61426e-66
1035	XRCC6	-0.418985	2.76042e-108
1036	AP1S1	-0.418803	9.25401e-148
1037	SNRPB2	-0.41873	2.65358e-119
1038	PSMD9	-0.418699	2.50557e-146
1039	PRDX3	-0.418595	4.89542e-133
1040	DDOST	-0.418575	1.84111e-127
1041	ANAPC13	-0.41828	2.25845e-137
1042	DPY30	-0.418267	1.12865e-141
1043	SYP	-0.418225	3.48964e-117
1044	MAN1A2	-0.418171	7.87563e-102
1045	CFAP97	-0.417829	9.58379e-118
1046	PRRC2C	-0.417778	9.47705e-104
1047	SLC25A39	-0.417668	6.3248e-130
1048	CYB5R3	-0.417537	1.97263e-131
1049	TSPAN7	-0.417443	1.86199e-113
1050	ASAH1	-0.417408	1.10412e-112
1051	HNRNPA2B1	-0.41718	3.86055e-88
1052	VDAC3	-0.417165	1.12445e-138
1053	NOL7	-0.416909	1.46797e-136
1054	COMT	-0.416854	1.40524e-126
1055	NORAD	-0.416595	7.41177e-96
1056	SERINC1	-0.416335	2.00163e-98
1057	SEPTIN2	-0.416234	3.03696e-119
1058	LGALS3BP	-0.416045	2.50714e-126
1059	XRCC5	-0.416028	1.12517e-110
1060	CTSZ	-0.415895	4.8158e-111
1061	PDCD6	-0.415762	3.19721e-118
1062	FMC1	-0.415753	9.23772e-138
1063	PTPRN2	-0.415648	5.8758e-126
1064	PCM1	-0.414235	1.46256e-94
1065	METTL9	-0.414107	2.23637e-121
1066	POP7	-0.413853	4.17492e-142
1067	WASF2	-0.413535	3.69742e-120
1068	ZFP91	-0.413488	2.35255e-123
1069	SMPD1	-0.41348	5.60121e-119
1070	SH3GLB1	-0.413477	8.4724e-134
1071	CLDN7	-0.413419	8.17479e-126
1072	RPS27L	-0.413265	3.30151e-136
1073	RTF2	-0.412938	1.67183e-137
1074	PSMC3	-0.41189	1.2357e-127
1075	SRSF10	-0.41141	3.68137e-115
1076	DHRS2	-0.411169	1.86874e-119
1077	ZNF32	-0.411023	1.85601e-140
1078	STAT3	-0.41064	2.87318e-109
1079	ALCAM	-0.410368	1.38526e-101
1080	PJA2	-0.410067	8.87327e-113
1081	MT1F	-0.40968	2.1606e-167
1082	ZNF24	-0.408794	4.33582e-119
1083	HNRNPC	-0.408267	1.68308e-93
1084	RNF187	-0.408161	6.01168e-109
1085	ATP5PB	-0.407951	6.56374e-119
1086	PGRMC2	-0.407728	6.43725e-128
1087	WAC	-0.407622	1.59957e-103
1088	AP2B1	-0.407222	4.23374e-105
1089	RFK	-0.407171	4.37387e-121
1090	KCNMA1	-0.406833	3.44976e-110
1091	EIF3A	-0.405741	3.7426e-97
1092	EMC3	-0.405695	3.65867e-115
1093	RTN3	-0.405629	7.73415e-124
1094	C6orf226	-0.405383	9.97997e-138
1095	ARL1	-0.405259	1.4099e-116
1096	HNRNPA0	-0.404869	1.29433e-113
1097	RPA3	-0.404303	9.73894e-138
1098	YIPF6	-0.404239	4.70586e-123
1099	PNKD	-0.404126	2.3986e-147
1100	RGS9	-0.404109	9.20901e-119
1101	ATRX	-0.403801	3.71587e-102
1102	RBM25	-0.403654	8.48426e-91
1103	EIF5B	-0.40362	2.59418e-105
1104	EIF4EBP1	-0.403266	2.69135e-126
1105	PPP1CC	-0.403171	3.05045e-111
1106	CYB561	-0.402979	1.14076e-128
1107	ACADVL	-0.402925	2.93243e-120
1108	NDUFAF3	-0.402748	1.27039e-123
1109	N4BP2L2	-0.402495	9.91226e-81
1110	TRMT112	-0.402219	3.72161e-132
1111	CCT8	-0.401813	3.80732e-122
1112	SLC35B1	-0.401686	4.33988e-123
1113	MRPS26	-0.401472	7.98773e-143
1114	INSM1	-0.401438	4.91777e-99
1115	HSPD1	-0.400967	1.66523e-114
1116	MYL12A	-0.400162	4.0363e-113
1117	STXBP1	-0.40014	2.50266e-110
1118	PEMT	-0.399929	5.6891e-98
1119	ADRM1	-0.399844	1.13327e-132
1120	SERPINB6	-0.399816	3.29165e-129
1121	TRAPPC3	-0.399689	4.69594e-128
1122	CPNE3	-0.399438	1.22474e-122
1123	CISD2	-0.399078	1.23803e-126
1124	EPHX1	-0.39836	1.17508e-94
1125	GSTO1	-0.398345	8.44833e-116
1126	ISCA1	-0.397206	2.53737e-122
1127	MCRIP2	-0.397009	3.35962e-129
1128	RAB14	-0.396867	1.23471e-108
1129	NT5C	-0.396666	3.82635e-131
1130	PHB	-0.396664	8.8687e-132
1131	PTS	-0.396643	2.82644e-115
1132	MRPL43	-0.396641	6.83258e-136
1133	DUT	-0.396636	1.38303e-130
1134	TMEM9B	-0.396489	6.77096e-127
1135	COPS6	-0.396101	8.90579e-124
1136	NDUFB3	-0.39595	2.26663e-105
1137	BBX	-0.39575	4.61129e-104
1138	IFT22	-0.395505	3.4713e-138
1139	ALKBH5	-0.395503	4.91248e-107
1140	PGK1	-0.395389	3.9375e-117
1141	GCSH	-0.395126	2.00093e-129
1142	CCT3	-0.394902	5.98712e-114
1143	NDUFS4	-0.394849	1.18603e-121
1144	TUBB2A	-0.394756	4.47115e-114
1145	ARPC5L	-0.394634	1.84413e-119
1146	RPL7L1	-0.394509	1.37027e-111
1147	SUSD4	-0.394392	3.0391e-128
1148	RPL26L1	-0.393911	4.03501e-127
1149	NHP2	-0.393886	1.26364e-117
1150	AK1	-0.393676	1.11357e-142
1151	ARF3	-0.393665	5.46419e-114
1152	BLOC1S2	-0.393385	2.56894e-122
1153	PA2G4	-0.392988	2.60085e-109
1154	DHX29	-0.392924	9.46864e-126
1155	HIST1H1C	-0.392918	2.01294e-83
1156	WBP11	-0.392777	2.89162e-106
1157	PSMB2	-0.392432	2.078e-118
1158	CAPZA2	-0.392287	3.79145e-111
1159	SLC25A36	-0.392055	4.77946e-114
1160	REX1BD	-0.391889	8.93153e-131
1161	NUDT9	-0.391879	5.63995e-117
1162	TRAM1	-0.391521	1.28297e-91
1163	MMP24OS	-0.391437	3.29101e-102
1164	PNMA2	-0.391223	9.1335e-117
1165	CCDC12	-0.391102	2.5879e-140
1166	MRPS15	-0.390984	6.26617e-129
1167	CWC15	-0.390978	4.60535e-128
1168	PKIG	-0.390827	3.59086e-125
1169	MTPN	-0.390735	8.52637e-116
1170	TMEM50A	-0.389794	2.35231e-126
1171	TFDP1	-0.389786	3.79309e-135
1172	TOLLIP	-0.389291	4.48821e-120
1173	PRMT1	-0.389212	5.44758e-123
1174	DYNLT3	-0.388934	4.21388e-115
1175	SSB	-0.388857	1.19583e-109
1176	JAK1	-0.388621	1.5581e-104
1177	EIF3D	-0.388128	8.99271e-110
1178	WIPI2	-0.388002	1.42872e-129
1179	ACTR2	-0.387919	1.61198e-90
1180	RASSF8-AS1	-0.387903	1.78289e-115
1181	SNHG3	-0.387804	3.64395e-106
1182	PDXP	-0.387513	1.72085e-125
1183	SSNA1	-0.387333	6.91312e-128
1184	MXD4	-0.38721	1.31997e-132
1185	FBXW5	-0.387199	3.61507e-128
1186	AKAP8L	-0.386765	5.56658e-113
1187	KIF5C	-0.386538	5.91724e-118
1188	NME4	-0.386098	7.49145e-124
1189	SUN1	-0.386008	7.15291e-124
1190	CD320	-0.385702	9.25444e-123
1191	GNAO1	-0.385627	8.52463e-120
1192	ESD	-0.385539	3.90492e-122
1193	ZNF667-AS1	-0.385405	5.25935e-104
1194	FOXA2	-0.385373	2.31843e-94
1195	G3BP2	-0.384922	1.34208e-113
1196	CLCN3	-0.384679	1.04921e-104
1197	RNH1	-0.384589	1.28973e-129
1198	SEC63	-0.384444	2.63104e-96
1199	SAT1	-0.384141	9.86687e-34
1200	ZC3H15	-0.383964	2.21792e-117
1201	RDX	-0.383762	5.82376e-114
1202	SCAMP1	-0.383543	1.66773e-120
1203	GOLGB1	-0.383541	2.02975e-76
1204	AL627171.2	-0.383479	2.93847e-61
1205	ITGB1	-0.383426	1.97809e-78
1206	CD164	-0.382875	9.5328e-106
1207	COPZ1	-0.382641	2.23022e-110
1208	LSM10	-0.382602	4.57425e-115
1209	SMC3	-0.382292	6.68054e-112
1210	NOP10	-0.38218	9.55229e-98
1211	VPS29	-0.382036	3.94743e-118
1212	LYRM2	-0.381797	5.12091e-110
1213	ARGLU1	-0.381649	1.00427e-98
1214	SDF2	-0.381628	3.90863e-128
1215	SORL1	-0.38151	1.51923e-112
1216	RAB7A	-0.381412	6.99374e-106
1217	FKBP2	-0.381259	1.10089e-117
1218	AKIRIN1	-0.381107	1.47607e-117
1219	EMC4	-0.380446	2.51721e-112
1220	PDLIM1	-0.380158	1.62161e-104
1221	VTI1B	-0.379931	1.76933e-130
1222	MYCBP2	-0.379924	1.57665e-102
1223	GGNBP2	-0.379874	5.66931e-103
1224	PCGF5	-0.379811	2.44395e-97
1225	GIHCG	-0.379575	1.06151e-119
1226	MRPL52	-0.379431	7.19763e-133
1227	CTSL	-0.379375	1.04102e-100
1228	AGPAT2	-0.37928	2.22446e-126
1229	GCC2	-0.379277	3.74855e-103
1230	RSL24D1	-0.378838	4.41111e-104
1231	RBMX	-0.378641	3.66544e-110
1232	PARL	-0.378639	2.6627e-112
1233	ATP6V0A1	-0.378461	5.50979e-102
1234	CLTC	-0.378197	8.0638e-99
1235	PRPF8	-0.378031	3.69979e-116
1236	SMIM29	-0.377867	8.33857e-104
1237	GTF3C6	-0.377774	4.88124e-124
1238	C9orf78	-0.377663	2.29084e-110
1239	KIF9	-0.377651	2.79784e-126
1240	OAZ2	-0.377555	6.3783e-111
1241	ODC1	-0.377162	5.79081e-100
1242	MAGEF1	-0.377016	2.05728e-117
1243	DAZAP2	-0.376951	1.79674e-85
1244	FDFT1	-0.376201	5.53246e-99
1245	GNG4	-0.375866	2.46123e-115
1246	PIGT	-0.375627	7.28127e-110
1247	ITGAE	-0.375421	3.64024e-127
1248	SREBF1	-0.375389	2.2353e-114
1249	SOD3	-0.374594	6.95138e-45
1250	GOLGA2	-0.374406	1.59725e-98
1251	LAMTOR2	-0.374402	8.53798e-125
1252	MRPL36	-0.373975	3.10808e-124
1253	SNRPD1	-0.373779	3.70826e-110
1254	RAB1A	-0.3733	4.85811e-81
1255	RALBP1	-0.373242	2.19945e-115
1256	TNFRSF21	-0.373182	9.91438e-114
1257	METTL23	-0.373051	5.50058e-120
1258	IK	-0.372987	3.216e-111
1259	OLFM2	-0.372453	1.72292e-115
1260	TMEM9	-0.372334	4.10915e-123
1261	CADPS	-0.372326	4.42392e-93
1262	MAGI2-AS3	-0.372126	6.79142e-103
1263	SPCS3	-0.371927	1.65936e-102
1264	NUDT3	-0.371534	1.33839e-96
1265	BAX	-0.371394	5.07198e-134
1266	KHDRBS1	-0.371251	5.40269e-84
1267	MRPL23	-0.370953	5.10086e-134
1268	MRPL55	-0.370757	1.07639e-130
1269	IER2	-0.370303	7.69356e-56
1270	NAPA	-0.370268	2.15201e-118
1271	HSD17B12	-0.370106	1.1671e-97
1272	POLD2	-0.369915	1.13556e-131
1273	ATXN7L3B	-0.369686	6.33194e-104
1274	GOLGA4	-0.369366	3.90744e-70
1275	UBE2S	-0.369346	4.38655e-113
1276	KCMF1	-0.369246	1.78728e-104
1277	TALDO1	-0.368903	1.10879e-122
1278	LINC01578	-0.368838	1.99898e-100
1279	PHB2	-0.368641	2.9823e-117
1280	FAM210B	-0.368471	4.69323e-122
1281	FAM204A	-0.368357	4.09965e-109
1282	ADAR	-0.368216	4.05064e-94
1283	LINC00511	-0.368166	2.34784e-103
1284	PRMT2	-0.368085	2.81346e-129
1285	NCKAP1	-0.367858	2.30131e-91
1286	ZNF483	-0.367751	3.14578e-86
1287	TAF9	-0.367661	2.67323e-101
1288	MAP3K2	-0.367586	7.93477e-86
1289	NUPR2	-0.36742	2.42077e-121
1290	LMBRD1	-0.367182	3.64938e-109
1291	FLOT1	-0.367165	2.37945e-118
1292	NDUFS7	-0.366208	1.10743e-115
1293	BCLAF1	-0.365837	2.45217e-84
1294	PODXL2	-0.365734	9.41018e-105
1295	ARL16	-0.365682	1.73933e-121
1296	DDX1	-0.365326	4.90386e-101
1297	USP16	-0.364739	2.14091e-92
1298	UBL3	-0.36467	2.62671e-95
1299	GPS2	-0.36467	4.53821e-118
1300	MESD	-0.364603	6.90955e-111
1301	TXN2	-0.364351	7.66231e-133
1302	WNK1	-0.364304	3.64394e-100
1303	UBE2Q1	-0.3643	1.58994e-109
1304	COX7A1	-0.364186	3.25297e-61
1305	PRR13	-0.364057	1.6675e-111
1306	TSR2	-0.363656	2.30026e-114
1307	GET3	-0.36364	2.61328e-134
1308	RAB13	-0.363506	8.54323e-113
1309	MAP4K3-DT	-0.363339	8.63985e-100
1310	SLC36A4	-0.363284	1.26193e-99
1311	NDUFB5	-0.363199	3.86114e-114
1312	HACD3	-0.36316	1.83976e-109
1313	AC245297.3	-0.363035	2.79479e-117
1314	KIF3B	-0.362984	1.12724e-88
1315	SRSF11	-0.36295	1.04534e-78
1316	TMEM60	-0.362635	1.29528e-119
1317	MRPS23	-0.362628	4.14006e-112
1318	LSM8	-0.362613	8.43973e-103
1319	BCAM	-0.362472	2.71015e-105
1320	TMCO3	-0.362214	2.29934e-95
1321	KPNB1	-0.362053	1.63101e-93
1322	SCN1B	-0.361899	7.12744e-77
1323	NSD3	-0.361883	2.20581e-99
1324	PLCXD3	-0.361857	8.61258e-100
1325	RPP21	-0.36165	2.54228e-119
1326	TPM1	-0.361412	3.86357e-105
1327	EIF4H	-0.360697	8.92948e-103
1328	SLC6A6	-0.360224	8.82834e-82
1329	SNHG32	-0.360025	1.15678e-102
1330	PDXK	-0.35997	9.50129e-103
1331	ATP6V1D	-0.359902	2.71574e-112
1332	UBE2R2	-0.359671	4.3049e-94
1333	LEPROT	-0.359635	3.17844e-100
1334	ANKH	-0.359369	1.76378e-96
1335	IFT20	-0.359204	4.3689e-112
1336	CXXC4	-0.358381	4.35514e-127
1337	AL162377.1	-0.358265	3.42615e-108
1338	NUDCD2	-0.358173	1.11787e-117
1339	MPP6	-0.358128	8.54682e-97
1340	TMEM176B	-0.35781	1.88142e-89
1341	KMT2E	-0.357589	3.77254e-88
1342	DEF8	-0.357459	2.54858e-103
1343	TP53I13	-0.357191	1.02968e-111
1344	GPAA1	-0.35715	1.53059e-118
1345	PSMG3	-0.35711	1.44572e-123
1346	PRPF40A	-0.356993	9.98895e-90
1347	CACNA1A	-0.356855	1.18183e-109
1348	PRKAR2A	-0.35667	1.02065e-102
1349	NFE2L1	-0.356569	2.76337e-97
1350	CTDNEP1	-0.356469	1.28692e-111
1351	RETREG2	-0.356412	2.25517e-102
1352	SDCCAG8	-0.356339	4.65406e-113
1353	HNRNPH2	-0.355643	9.45404e-86
1354	PCIF1	-0.355459	8.15088e-108
1355	TMEM54	-0.355457	3.01436e-115
1356	NAE1	-0.35525	3.48076e-111
1357	CBX5	-0.35525	2.92782e-106
1358	BCL7C	-0.354972	3.86227e-113
1359	TSR3	-0.35496	4.16235e-130
1360	SWI5	-0.354872	9.63293e-131
1361	MRPL14	-0.354767	1.90941e-108
1362	ASCL2	-0.35475	1.68015e-124
1363	UROS	-0.354686	1.45486e-122
1364	RSF1	-0.354294	3.17607e-98
1365	PLA2G12A	-0.354103	4.32701e-100
1366	HIGD1A	-0.354017	4.67488e-91
1367	CYC1	-0.353622	8.26294e-110
1368	BTF3L4	-0.353547	3.81513e-100
1369	ORAI2	-0.352948	1.43542e-98
1370	PSMD1	-0.352917	9.40799e-97
1371	OS9	-0.352819	1.20358e-98
1372	CSNK1E	-0.352587	8.92977e-97
1373	MDP1	-0.352506	2.89456e-126
1374	UQCC3	-0.352223	4.83631e-132
1375	TMEM61	-0.352072	2.27315e-121
1376	RBM4	-0.352057	2.88644e-96
1377	CD151	-0.351963	3.67058e-96
1378	DPM2	-0.351604	2.9638e-109
1379	UBE2V1	-0.35154	2.25425e-95
1380	CENPX	-0.351447	6.6384e-121
1381	CAST	-0.35139	3.90733e-95
1382	PRELID3B	-0.351165	1.8662e-112
1383	UBE2I	-0.351154	7.37155e-104
1384	LAGE3	-0.350982	1.54844e-125
1385	ZNF688	-0.350949	1.02776e-114
1386	CCT6A	-0.350931	2.57491e-101
1387	KCNK16	-0.350912	3.05629e-108
1388	ACYP2	-0.350893	1.44691e-111
1389	CHMP4B	-0.35072	2.06378e-88
1390	SQSTM1	-0.349991	4.71304e-101
1391	ECI1	-0.349901	3.5258e-115
1392	LYSMD2	-0.349792	2.52072e-116
1393	ANXA11	-0.349412	2.45398e-103
1394	PPP1R7	-0.349101	4.75526e-110
1395	RBBP6	-0.348994	1.50285e-83
1396	PKN1	-0.348696	4.72908e-103
1397	PSENEN	-0.348509	2.72542e-123
1398	VAMP8	-0.348197	3.68571e-109
1399	SEC24D	-0.348051	1.90824e-92
1400	CASC4	-0.348031	2.94843e-88
1401	RANBP1	-0.347851	5.94886e-109
1402	IER3	-0.347843	1.95951e-46
1403	USF2	-0.347267	1.07174e-108
1404	STX1A	-0.347248	1.80649e-96
1405	SF3B1	-0.347004	5.72575e-91
1406	HTATIP2	-0.346918	1.95387e-105
1407	MAPK8IP1	-0.346897	4.97736e-121
1408	RIIAD1	-0.346136	1.16783e-120
1409	SLC39A7	-0.346099	3.78631e-95
1410	FOXP1	-0.345978	3.92915e-68
1411	HM13	-0.345696	2.4988e-104
1412	SDF4	-0.34556	3.55404e-108
1413	WAC-AS1	-0.34543	7.67702e-101
1414	CHMP2B	-0.345297	5.53571e-94
1415	SEC61A1	-0.345181	6.8832e-95
1416	PQBP1	-0.345001	7.66986e-109
1417	CCNY	-0.344761	6.25967e-96
1418	SSH2	-0.344752	5.22261e-92
1419	NR4A1	-0.344671	5.51285e-76
1420	NPTN	-0.344546	1.33983e-89
1421	MFF	-0.343929	6.63658e-91
1422	GTF2H5	-0.343928	1.65938e-110
1423	ANKRD11	-0.343343	1.19205e-72
1424	MAGED1	-0.343113	2.13268e-99
1425	INA	-0.342931	4.8887e-115
1426	RAB5IF	-0.342846	1.90512e-113
1427	CD9	-0.342792	4.19125e-45
1428	CMTM6	-0.342756	2.41555e-97
1429	PGAM1	-0.342641	2.40784e-112
1430	MRPL21	-0.342581	1.19282e-123
1431	PPP2CB	-0.342455	4.43234e-91
1432	VPS25	-0.342439	4.44316e-115
1433	RAB18	-0.342435	3.15617e-102
1434	UBXN6	-0.342252	2.11225e-102
1435	CCT7	-0.342134	2.42447e-103
1436	FUCA2	-0.341921	3.27668e-94
1437	S100A10	-0.34187	3.82237e-54
1438	SPINT1-AS1	-0.341817	4.8789e-114
1439	DNAJC12	-0.341801	3.30578e-73
1440	PCYOX1	-0.341506	1.078e-96
1441	CHD9	-0.341504	1.468e-98
1442	DYNLL2	-0.341382	5.58312e-94
1443	LMAN2	-0.341375	3.52793e-98
1444	WDR54	-0.341292	9.95093e-127
1445	HNRNPD	-0.341048	1.45031e-80
1446	SYT4	-0.341009	2.41993e-89
1447	YY1	-0.340878	8.36275e-99
1448	DDR1	-0.340842	3.725e-108
1449	OLMALINC	-0.340823	2.19898e-79
1450	MCFD2	-0.340672	6.70811e-96
1451	TNRC6A	-0.340421	2.31809e-76
1452	B3GAT3	-0.340282	3.05887e-100
1453	NONO	-0.339964	3.92507e-88
1454	GINM1	-0.339958	4.24494e-94
1455	PEPD	-0.339346	4.49483e-112
1456	TM2D3	-0.339344	1.36256e-104
1457	MBNL1	-0.339339	1.83567e-89
1458	PFDN1	-0.338908	1.54731e-115
1459	NRXN1	-0.338845	3.76501e-119
1460	DDRGK1	-0.338664	1.40252e-109
1461	TTC32	-0.338459	1.59226e-106
1462	NMRK1	-0.338288	1.11799e-116
1463	TSPYL1	-0.338244	2.33982e-78
1464	RBM17	-0.337986	7.1418e-106
1465	CLPP	-0.33791	7.77928e-116
1466	CGRRF1	-0.337908	3.64313e-105
1467	SNRPC	-0.337905	3.27679e-112
1468	NELFE	-0.337779	1.94061e-108
1469	NR1D2	-0.337678	1.01533e-83
1470	CYB5R1	-0.33748	1.11232e-101
1471	JPX	-0.337336	9.62698e-97
1472	RNF13	-0.337196	2.82821e-95
1473	ACLY	-0.33715	6.5e-87
1474	AC007009.1	-0.337136	9.76019e-116
1475	CHMP5	-0.337058	5.03154e-98
1476	LARP1	-0.336672	4.22202e-96
1477	CISD1	-0.336561	3.90008e-94
1478	STOML2	-0.336537	5.02848e-102
1479	MOCS2	-0.336488	9.41738e-110
1480	OSBPL8	-0.336454	1.88145e-91
1481	RAB3B	-0.336411	6.25591e-73
1482	EIF2AK1	-0.336364	1.4433e-100
1483	HSPE1	-0.336119	1.59225e-115
1484	APPL1	-0.336102	1.33979e-95
1485	COX20	-0.335864	3.46654e-103
1486	FAM3C	-0.335855	3.34002e-93
1487	PSMF1	-0.335845	1.15691e-105
1488	ZDHHC4	-0.335735	3.5405e-106
1489	MRPS16	-0.335568	4.89543e-107
1490	CD24	-0.335284	1.61609e-52
1491	RNMT	-0.335189	2.81054e-90
1492	CERS6	-0.334962	1.20643e-105
1493	CCDC25	-0.334942	2.6244e-103
1494	COX11	-0.334761	1.22397e-115
1495	ADIPOR1	-0.334495	3.22078e-89
1496	CHD4	-0.334301	7.16849e-90
1497	RRBP1	-0.334225	1.94128e-89
1498	PPM1G	-0.334133	1.3003e-102
1499	SRSF2	-0.334042	1.95925e-94
1500	ZSWIM7	-0.333917	3.28849e-112
1501	PSME2	-0.333542	7.95086e-121
1502	DPCD	-0.333471	9.53778e-129
1503	ARFIP2	-0.333363	1.09602e-105
1504	CNBD2	-0.333043	1.16613e-124
1505	TM9SF2	-0.332954	1.87333e-100
1506	AUP1	-0.332688	2.01724e-106
1507	C15orf48	-0.332383	6.16874e-89
1508	CTRC	-0.332172	0.00314104
1509	GABRB3	-0.33211	1.06702e-87
1510	S100A11	-0.33203	7.53742e-62
1511	SCAMP5	-0.332003	2.79652e-107
1512	NDUFS3	-0.331968	1.74838e-110
1513	PHC2	-0.331325	3.88907e-83
1514	AC010642.2	-0.331323	5.03192e-116
1515	RAB10	-0.331293	1.05761e-92
1516	CAPNS1	-0.330969	9.06052e-93
1517	AC027644.3	-0.330825	2.6646e-118
1518	PPP1CB	-0.33072	9.72142e-60
1519	NUDT14	-0.330676	2.50885e-111
1520	MAP1LC3B	-0.330625	7.57465e-91
1521	NEU1	-0.330547	1.92337e-91
1522	CSNK2B	-0.330487	2.46219e-86
1523	TUBB3	-0.33047	2.7142e-94
1524	RER1	-0.330138	2.83433e-95
1525	FXR1	-0.330121	7.12325e-85
1526	MPG	-0.33012	3.1637e-112
1527	TNRC6B	-0.330055	3.09897e-60
1528	APC	-0.329968	5.13601e-90
1529	APBB1	-0.329912	5.15141e-120
1530	MT-ATP8	-0.329846	2.41945e-74
1531	SAMD4B	-0.329769	4.47755e-79
1532	THRAP3	-0.329769	2.67089e-82
1533	NR3C1	-0.329187	3.16103e-85
1534	CCNC	-0.329149	5.75864e-95
1535	HIST1H1E	-0.329127	1.95508e-67
1536	AP002387.2	-0.32901	1.18095e-104
1537	AK3	-0.328848	2.35175e-84
1538	ERGIC3	-0.328787	1.22296e-106
1539	RSRC2	-0.328706	2.29853e-90
1540	EGR1	-0.328616	3.05575e-36
1541	TTC19	-0.328497	8.27029e-98
1542	SARS	-0.327805	1.43766e-89
1543	UBE2V2	-0.327704	7.67445e-85
1544	GLO1	-0.327687	3.43917e-93
1545	WDR13	-0.327641	3.27069e-117
1546	PAFAH1B2	-0.327095	3.34412e-89
1547	PSMA4	-0.327041	1.0294e-98
1548	URB1-AS1	-0.326953	2.13578e-109
1549	RSPH1	-0.326923	6.62073e-115
1550	UBE2K	-0.326853	6.58716e-85
1551	GDI2	-0.326844	9.64866e-93
1552	CBX3	-0.326829	8.85246e-92
1553	ARID1B	-0.326752	2.65165e-82
1554	TSPAN2	-0.326343	4.40013e-115
1555	MANBAL	-0.326338	1.50608e-104
1556	RNF220	-0.32602	1.72436e-106
1557	SDC2	-0.325911	1.35177e-92
1558	HNRNPU	-0.325885	5.54809e-78
1559	LMO1	-0.325851	7.81377e-113
1560	BZW1	-0.325686	1.83629e-76
1561	RERE	-0.325666	1.22576e-92
1562	TTC39C	-0.32565	2.16308e-92
1563	DNAJC4	-0.325629	7.29422e-107
1564	IQGAP1	-0.325339	5.58969e-86
1565	TEX264	-0.325239	1.4139e-112
1566	ZNF22	-0.325192	8.65437e-107
1567	PSMA5	-0.325083	7.00684e-92
1568	RCAN2	-0.324626	2.58269e-89
1569	EIF3M	-0.324309	2.99552e-96
1570	USP22	-0.32396	1.08429e-84
1571	PDCD4	-0.32391	5.06814e-69
1572	C12orf76	-0.323807	1.8729e-103
1573	CCNQ	-0.323697	1.50895e-109
1574	ECH1	-0.323678	1.19944e-106
1575	STARD7	-0.323666	6.82079e-102
1576	NR2F6	-0.323421	2.19167e-108
1577	CMAS	-0.323395	1.81153e-106
1578	POLR2C	-0.323357	6.64168e-106
1579	SQLE	-0.323338	3.20827e-91
1580	CLDN3	-0.323289	5.79419e-102
1581	MRPS18C	-0.323153	1.67556e-98
1582	BPTF	-0.323121	4.23842e-75
1583	SNHG16	-0.322997	1.57427e-72
1584	ATP2B1	-0.322971	2.08159e-82
1585	C15orf40	-0.322915	1.06853e-100
1586	MAF1	-0.322873	2.05649e-117
1587	EIF2AK2	-0.322791	5.18211e-95
1588	TOMM22	-0.322606	1.17151e-107
1589	CALD1	-0.322443	5.86801e-82
1590	ARHGDIA	-0.32213	8.70359e-94
1591	CERK	-0.322088	5.61477e-102
1592	PRR34-AS1	-0.321942	1.90343e-116
1593	RCN2	-0.321862	7.00407e-93
1594	PSMD14	-0.321845	4.79299e-105
1595	FLYWCH2	-0.321841	2.30671e-96
1596	DNAJC7	-0.321502	1.13357e-86
1597	ASPH	-0.321454	9.62996e-79
1598	RETREG1	-0.321443	4.17292e-75
1599	LAMP2	-0.321044	4.44682e-76
1600	ETNK1	-0.320951	7.92626e-90
1601	STX16	-0.320689	3.26346e-90
1602	BCL7B	-0.320423	6.22252e-91
1603	RCN1	-0.320274	6.25069e-93
1604	NMT1	-0.320164	3.10631e-101
1605	SRPRA	-0.320076	7.06475e-84
1606	FBXO21	-0.320068	1.88772e-98
1607	OLA1	-0.32005	3.83795e-88
1608	CDKN2D	-0.319914	1.24224e-113
1609	RBFOX2	-0.319832	1.33822e-98
1610	PMF1	-0.319665	2.14922e-112
1611	TMEM106C	-0.319459	8.47576e-111
1612	RAB5C	-0.319413	1.37288e-100
1613	ATXN10	-0.319325	8.42794e-95
1614	PTEN	-0.319191	7.66958e-89
1615	DNAJB9	-0.319183	2.27986e-82
1616	ALDH9A1	-0.319147	1.80424e-105
1617	C14orf132	-0.319128	1.64528e-81
1618	PSMA3	-0.319066	5.91285e-90
1619	PSMB4	-0.31905	1.53294e-95
1620	SCAF11	-0.31899	1.51123e-83
1621	GCHFR	-0.318802	7.80094e-123
1622	TSSC4	-0.318765	1.12913e-108
1623	IMMP1L	-0.318575	1.61746e-94
1624	PDE4DIP	-0.318279	2.96199e-78
1625	PNN	-0.317596	4.01872e-78
1626	SPRYD3	-0.317246	4.3143e-104
1627	C6orf89	-0.31724	4.01298e-94
1628	LARP1B	-0.317228	1.43132e-82
1629	FBXW4	-0.317173	5.55443e-88
1630	VAT1	-0.317109	1.94518e-85
1631	LRP11	-0.317048	2.7373e-108
1632	TRIM44	-0.316956	1.39519e-76
1633	NKX2-2	-0.316947	6.30404e-96
1634	DDX21	-0.316716	7.57648e-82
1635	GSTO2	-0.316532	7.18205e-104
1636	SMIM14	-0.316432	5.71571e-88
1637	PNRC2	-0.31637	1.90474e-82
1638	HNRNPF	-0.316354	7.50926e-86
1639	SLC7A2	-0.316329	6.29015e-49
1640	PPP2R1A	-0.31628	6.93814e-93
1641	SERINC3	-0.316232	1.03948e-84
1642	RYBP	-0.315712	4.80134e-86
1643	BMI1	-0.315651	5.7344e-104
1644	DDX6	-0.315455	9.49783e-66
1645	NUDT16L1	-0.315301	3.37218e-106
1646	HDGFL3	-0.315275	2.2316e-81
1647	C2orf74	-0.315046	7.91096e-97
1648	RSL1D1	-0.315009	2.5947e-90
1649	RNF11	-0.314691	6.17391e-73
1650	TM9SF3	-0.314482	2.02717e-80
1651	TSPYL2	-0.314313	2.7459e-63
1652	COQ4	-0.314193	1.57e-112
1653	DST	-0.314172	6.75307e-55
1654	PIFO	-0.314056	4.01742e-96
1655	TCEA2	-0.313372	7.41091e-103
1656	IMP3	-0.313041	1.63031e-104
1657	TCEAL9	-0.313041	1.33953e-72
1658	HIF1A	-0.313032	7.9108e-87
1659	GGCT	-0.313005	6.41117e-105
1660	SMARCB1	-0.312848	5.48931e-103
1661	NDUFA10	-0.312706	6.52578e-95
1662	SNRNP27	-0.312601	4.31443e-92
1663	TENT5A	-0.312508	3.20104e-51
1664	ACBD3	-0.312132	8.35861e-85
1665	SDHAF2	-0.3121	1.98185e-99
1666	FAM174C	-0.312012	1.65705e-103
1667	DTD1	-0.311988	6.33319e-97
1668	HSPA8	-0.311975	1.08012e-57
1669	BHLHE41	-0.311907	9.46435e-83
1670	ZBTB7A	-0.311816	2.97126e-88
1671	MCUR1	-0.311808	1.12895e-110
1672	TRIM8	-0.311799	1.57294e-87
1673	NME1	-0.311678	2.60007e-102
1674	AIMP1	-0.311651	3.54618e-86
1675	C22orf39	-0.311603	1.8425e-93
1676	CCT4	-0.311592	1.21284e-94
1677	FGD5-AS1	-0.311545	1.46984e-88
1678	MLEC	-0.31136	5.00806e-90
1679	VCP	-0.311327	1.62138e-71
1680	ITFG1	-0.311251	1.79468e-95
1681	GORASP2	-0.311131	8.97374e-80
1682	TIPRL	-0.311098	2.89523e-100
1683	SAR1A	-0.311016	2.95712e-80
1684	PPL	-0.310996	8.673e-74
1685	UQCC2	-0.310992	1.26984e-93
1686	PSMD4	-0.310741	5.23847e-96
1687	PRUNE2	-0.310726	5.11225e-86
1688	VBP1	-0.310667	1.11569e-99
1689	TSPAN1	-0.310604	1.60742e-109
1690	PTPN11	-0.310597	2.07415e-87
1691	SDHC	-0.310501	5.41545e-89
1692	AAK1	-0.3105	4.5362e-76
1693	TPR	-0.310379	1.78459e-85
1694	MTIF3	-0.310173	8.99481e-97
1695	TXNIP	-0.310128	1.80578e-36
1696	SGCE	-0.310085	1.79914e-85
1697	MAPRE1	-0.309948	1.26972e-89
1698	GFPT1	-0.309937	4.16256e-74
1699	EWSR1	-0.309878	8.81982e-77
1700	SEC31A	-0.309721	1.97925e-79
1701	GLT8D1	-0.309674	1.28731e-101
1702	CLPTM1	-0.309668	7.51677e-97
1703	ICA1	-0.309332	9.22427e-97
1704	ZNF652	-0.309259	6.82575e-84
1705	POP5	-0.309257	5.42283e-115
1706	PRADC1	-0.309233	7.61932e-101
1707	CISD3	-0.309211	6.67213e-99
1708	FCGRT	-0.30921	2.08437e-85
1709	C17orf49	-0.309068	2.84284e-91
1710	ERG28	-0.309013	1.57019e-100
1711	CCDC124	-0.308885	1.39251e-104
1712	GRSF1	-0.308809	1.08727e-90
1713	AFF4	-0.308796	4.52743e-74
1714	HIST3H2A	-0.308762	6.22598e-77
1715	LARP7	-0.308669	4.49233e-101
1716	U2SURP	-0.308645	8.67379e-89
1717	AL118516.1	-0.308311	4.12014e-83
1718	EIF4E	-0.308281	3.14636e-82
1719	OPTN	-0.30811	3.59797e-90
1720	ZBTB8OS	-0.307982	1.31968e-88
1721	MZF1	-0.307941	3.39641e-114
1722	PSME1	-0.307833	2.35545e-94
1723	OLFM1	-0.307191	1.76488e-87
1724	SPAG7	-0.307135	1.7215e-101
1725	AFG3L2	-0.307068	3.04112e-92
1726	RPL22L1	-0.307014	1.40353e-73
1727	IRS2	-0.306908	1.48774e-48
1728	TLK1	-0.306811	1.30215e-92
1729	PSMG2	-0.306708	2.60384e-93
1730	RRP36	-0.306561	4.27622e-100
1731	EIF6	-0.306364	1.88369e-96
1732	CEBPZOS	-0.306255	8.30507e-88
1733	RXYLT1	-0.306118	5.95315e-93
1734	MSMO1	-0.306012	1.15208e-61
1735	LPGAT1	-0.305951	3.91508e-79
1736	TMEM165	-0.305934	1.69493e-87
1737	PAM16	-0.305601	4.11313e-108
1738	SND1	-0.305405	6.15546e-93
1739	TMEM14A	-0.305296	6.44732e-87
1740	ATMIN	-0.304987	1.98039e-97
1741	ILF2	-0.304965	6.10315e-85
1742	PSMD6	-0.304654	2.47698e-81
1743	IGBP1	-0.304619	1.56378e-87
1744	POLR3GL	-0.304548	2.19695e-97
1745	CLGN	-0.304516	7.59612e-75
1746	NDUFA9	-0.304495	5.61469e-97
1747	ACTN4	-0.304403	9.41281e-78
1748	CGGBP1	-0.304352	3.45472e-86
1749	HYOU1	-0.304302	4.17777e-88
1750	SMIM15	-0.304167	1.08402e-97
1751	DBP	-0.304136	1.85995e-108
1752	TIMM10	-0.303735	1.58967e-93
1753	PER3	-0.303657	8.83744e-75
1754	CTSA	-0.303488	5.17487e-92
1755	SERPINB1	-0.303367	5.26896e-77
1756	DNAJB14	-0.303352	3.09469e-84
1757	GJD2	-0.30333	1.59311e-109
1758	RBM27	-0.303294	7.08491e-78
1759	VOPP1	-0.303255	6.5696e-91
1760	HDDC2	-0.303252	1.71065e-104
1761	NAA10	-0.303086	3.61406e-103
1762	ARCN1	-0.302864	1.78327e-91
1763	FBL	-0.302828	7.42374e-92
1764	DPP6	-0.302727	6.2781e-94
1765	NKAP	-0.302556	1.21335e-84
1766	EIF3J	-0.302484	1.72972e-82
1767	PAXX	-0.302215	1.08603e-109
1768	UCHL3	-0.302039	5.71655e-87
1769	UQCRC1	-0.301749	6.52858e-107
1770	PAFAH1B1	-0.30149	2.42256e-82
1771	TNPO1	-0.301418	9.7321e-79
1772	SCRN1	-0.301286	3.12814e-91
1773	SRA1	-0.301198	1.26857e-97
1774	MED4	-0.301114	2.24814e-98
1775	NSMCE3	-0.301013	3.70275e-90
1776	PHF3	-0.300979	2.20941e-70
1777	OARD1	-0.300916	3.79739e-82
1778	SYNE2	-0.300806	2.88883e-76
1779	ARL2BP	-0.300686	1.11992e-87
1780	PCNP	-0.300559	3.40757e-85
1781	COMMD7	-0.30038	5.75367e-109
1782	ASH1L	-0.300358	7.16425e-67
1783	SZRD1	-0.300295	2.72682e-88
1784	SMS	-0.300148	9.80249e-99
1785	MAL2	-0.300127	1.83024e-80
1786	PRNP	-0.300094	1.3654e-70
1787	LSM1	-0.300025	1.61801e-88
1788	PRR7	-0.299977	2.24281e-103
1789	HEIH	-0.299959	1.16207e-93
1790	MRPL18	-0.299694	6.40908e-96
1791	R3HCC1	-0.299669	1.76909e-100
1792	LSM12	-0.299595	1.0331e-93
1793	FGFR1OP2	-0.299587	3.88015e-93
1794	TMF1	-0.299584	4.81656e-74
1795	ZC3H6	-0.29957	4.29512e-80
1796	SNAP25	-0.2995	4.06015e-73
1797	TUBB2B	-0.299471	3.42411e-87
1798	RDH14	-0.299423	4.44813e-102
1799	PET117	-0.299396	3.38813e-100
1800	ABHD2	-0.299266	7.98473e-69
1801	HNRNPAB	-0.299234	1.0978e-77
1802	KLHDC2	-0.299216	1.26141e-91
1803	MYO1D	-0.298955	1.93059e-86
1804	WBP4	-0.298949	7.7124e-97
1805	AHI1	-0.298895	2.30509e-67
1806	UFD1	-0.298826	1.72159e-84
1807	RAB1B	-0.298808	1.39875e-90
1808	GPI	-0.298608	8.14131e-79
1809	SNX2	-0.298529	2.70017e-91
1810	CLPTM1L	-0.298505	1.03857e-95
1811	ANP32A	-0.298498	1.46136e-88
1812	B4GAT1	-0.298404	8.54891e-111
1813	ARF4	-0.297783	4.02723e-76
1814	VPS51	-0.297771	2.6291e-96
1815	ZKSCAN1	-0.29774	3.42676e-62
1816	IL20RA	-0.297719	1.00954e-97
1817	MRPL42	-0.297635	5.48149e-85
1818	PAIP1	-0.297629	2.96383e-89
1819	MTX1	-0.297529	1.54351e-107
1820	RAD23B	-0.297456	1.79962e-81
1821	TUSC1	-0.296855	3.76351e-91
1822	ZFAND5	-0.296785	2.45671e-70
1823	NFU1	-0.296765	5.50525e-104
1824	RNF130	-0.296339	2.07034e-92
1825	DDX3X	-0.296279	1.69224e-76
1826	AC026979.2	-0.29627	1.57483e-75
1827	BMERB1	-0.296224	3.26826e-68
1828	COG3	-0.296037	1.23671e-92
1829	REEP2	-0.296026	4.0176e-106
1830	NDUFV1	-0.296025	1.30861e-95
1831	EDN3	-0.295995	1.06197e-66
1832	JADE1	-0.295987	2.64905e-75
1833	NSMF	-0.295965	3.21793e-96
1834	TMEM176A	-0.295879	9.57346e-66
1835	PIM3	-0.295691	6.34271e-75
1836	ZNF207	-0.295673	2.90273e-73
1837	MRPS36	-0.295652	5.34221e-86
1838	HSD17B10	-0.295598	8.40016e-96
1839	RABL6	-0.295549	2.48625e-93
1840	PRXL2C	-0.295472	3.67483e-92
1841	HMGN5	-0.295376	4.3795e-90
1842	METTL26	-0.295163	2.509e-106
1843	TMEM179B	-0.294974	3.56239e-103
1844	GPBP1	-0.294904	7.14456e-80
1845	DZIP3	-0.294598	9.09554e-93
1846	ZNF331	-0.294455	4.22201e-69
1847	C8orf33	-0.29438	3.89923e-79
1848	PCLO	-0.294308	4.63641e-86
1849	MAP9	-0.294303	3.95956e-76
1850	UBE2J1	-0.293792	7.32589e-76
1851	EEF1E1	-0.29372	2.37069e-93
1852	IRF2BP2	-0.293601	1.4584e-58
1853	C5orf24	-0.29357	7.98356e-80
1854	TUSC2	-0.293569	4.27619e-101
1855	JUN	-0.293358	4.40302e-76
1856	SLC9A3R2	-0.293342	3.26672e-98
1857	ZNF358	-0.293139	3.60133e-89
1858	SPAG16	-0.293006	1.59768e-93
1859	DYNC1I2	-0.292687	8.84519e-89
1860	DNAJC1	-0.292602	9.33919e-95
1861	DNAJB2	-0.292512	3.22853e-86
1862	DUS1L	-0.292487	7.89704e-101
1863	TUBA1C	-0.292452	8.52354e-73
1864	LSM14A	-0.292179	4.8797e-85
1865	PHACTR2	-0.292089	4.10005e-59
1866	CCPG1	-0.291775	1.71419e-82
1867	ENO2	-0.291631	3.24501e-90
1868	NDUFS2	-0.291625	6.00214e-95
1869	SEC22C	-0.291542	6.36142e-85
1870	COPB1	-0.291508	1.50977e-76
1871	UBE2F	-0.291475	2.36908e-87
1872	YME1L1	-0.291458	1.37062e-73
1873	PPT1	-0.291445	4.07312e-96
1874	CNTN1	-0.291416	2.23159e-91
1875	CELF1	-0.291181	5.15468e-63
1876	CDKN2AIPNL	-0.291134	1.9128e-96
1877	HABP4	-0.29097	1.2146e-88
1878	RRAGA	-0.290884	1.74376e-87
1879	ATG3	-0.290697	2.4909e-90
1880	YTHDF2	-0.290597	5.68127e-86
1881	CCDC47	-0.290583	8.32439e-84
1882	GRINA	-0.290279	1.37982e-70
1883	NRDC	-0.290247	1.12323e-78
1884	BTBD3	-0.28981	9.76219e-78
1885	NUCB1	-0.289737	6.35666e-78
1886	RAP1B	-0.289604	5.05374e-77
1887	ISOC2	-0.289561	1.22383e-102
1888	PSD	-0.289513	2.9824e-89
1889	PSMD11	-0.289491	1.93144e-74
1890	KLHL42	-0.289344	5.11613e-81
1891	ROCK1	-0.289305	1.61511e-66
1892	PSMD13	-0.289125	2.08697e-87
1893	HNRNPUL1	-0.288883	1.44705e-70
1894	CYLD	-0.288866	3.86128e-72
1895	IFI27L1	-0.28882	6.4304e-90
1896	ETFDH	-0.288751	3.43801e-85
1897	ZNF106	-0.288526	9.23006e-83
1898	CENPB	-0.288497	5.82775e-84
1899	MRPS7	-0.288376	1.35427e-95
1900	ZNF292	-0.288274	7.5823e-54
1901	FURIN	-0.288212	1.27091e-83
1902	EPRS	-0.288144	9.63858e-73
1903	EBNA1BP2	-0.288087	2.22536e-91
1904	ATP2B1-AS1	-0.28804	9.98709e-78
1905	JKAMP	-0.287913	1.9269e-95
1906	LIMCH1	-0.287858	3.64703e-80
1907	DAAM1	-0.287827	2.71028e-74
1908	MRPL3	-0.287798	1.87036e-88
1909	SMIM30	-0.287728	2.2221e-71
1910	SRP72	-0.287319	2.47748e-79
1911	AOPEP	-0.287284	3.61111e-63
1912	ZNF639	-0.287168	1.47779e-95
1913	HERC2	-0.287094	9.70442e-83
1914	VPS35	-0.287046	2.04432e-82
1915	GNG5	-0.287044	2.7548e-66
1916	USP12	-0.287005	2.41746e-79
1917	SCAMP2	-0.286963	2.97545e-84
1918	TRIM52-AS1	-0.28685	1.08542e-90
1919	CSNK2A1	-0.286803	3.68313e-72
1920	YTHDC1	-0.286761	6.19647e-56
1921	ACAA2	-0.286717	1.17944e-96
1922	RNASEH1	-0.286704	2.65293e-70
1923	DHX30	-0.286651	2.78319e-88
1924	PARD6A	-0.28659	9.88914e-105
1925	MIR4458HG	-0.28649	3.85988e-81
1926	GABPB1-AS1	-0.286486	1.36108e-70
1927	ABHD12	-0.286453	1.16181e-88
1928	RTCB	-0.286419	7.67373e-75
1929	PSMD12	-0.286407	2.9546e-80
1930	CLN5	-0.286298	4.1895e-82
1931	CPQ	-0.286264	1.55069e-97
1932	NUBP2	-0.286216	9.71936e-100
1933	VPS4A	-0.286202	1.97488e-86
1934	PSIP1	-0.286027	1.30549e-100
1935	MEF2A	-0.285901	4.19888e-77
1936	SNHG30	-0.285896	3.27459e-83
1937	CASR	-0.285793	1.79288e-90
1938	R3HDM4	-0.285656	1.87542e-87
1939	ELAC1	-0.285271	1.71718e-95
1940	ILF3	-0.28515	1.80924e-78
1941	NDN	-0.285121	9.21083e-95
1942	TTC1	-0.285063	9.18721e-80
1943	PBXIP1	-0.285052	6.9585e-92
1944	CUEDC2	-0.284885	1.0929e-90
1945	EFHC1	-0.284658	3.37683e-81
1946	JOSD2	-0.284222	6.67013e-103
1947	SRM	-0.284149	3.60112e-92
1948	EPN1	-0.284108	7.93017e-77
1949	DNAJC10	-0.284044	1.03021e-85
1950	MAPKAPK5-AS1	-0.283995	1.25276e-90
1951	TRAPPC4	-0.283991	3.03153e-76
1952	MSI2	-0.283991	3.44008e-63
1953	LINC00467	-0.283969	7.66515e-71
1954	DHX9	-0.283779	2.17675e-78
1955	SINHCAF	-0.283605	2.47558e-84
1956	DNAJA1	-0.283534	2.11785e-62
1957	SMIM27	-0.2835	9.91534e-87
1958	SS18L2	-0.283432	4.81594e-96
1959	ERP44	-0.283423	2.57673e-73
1960	CYB5D2	-0.283321	2.04204e-92
1961	CFDP1	-0.283255	3.92293e-75
1962	SMAP1	-0.283203	8.26722e-78
1963	CACYBP	-0.283189	1.16629e-96
1964	LDLR	-0.283023	1.20551e-50
1965	TCAF1	-0.282831	5.17686e-67
1966	CAMK2N2	-0.282722	1.81922e-92
1967	KAT6B	-0.282707	2.61843e-80
1968	RTL8A	-0.282622	1.43407e-94
1969	NKTR	-0.282464	2.65472e-63
1970	NTPCR	-0.282065	1.14681e-94
1971	SCD5	-0.282064	7.22317e-73
1972	NANS	-0.281866	2.89923e-90
1973	ACAT1	-0.281765	2.17857e-92
1974	DENR	-0.28176	1.26347e-86
1975	CFAP298	-0.281549	3.90168e-88
1976	CENPS	-0.281472	4.18497e-104
1977	FAM107B	-0.281411	1.83262e-77
1978	PAXIP1-AS1	-0.281395	6.63356e-80
1979	ACAP2	-0.281316	7.06853e-66
1980	FBXO7	-0.28119	1.10282e-74
1981	SUCO	-0.281184	6.72383e-80
1982	KIDINS220	-0.281033	7.7547e-79
1983	PRPF6	-0.280984	9.59948e-82
1984	CREBRF	-0.280956	5.29167e-58
1985	AC132217.2	-0.280719	6.61148e-69
1986	ENTPD3	-0.280686	1.69538e-96
1987	TUBGCP2	-0.280632	2.05413e-88
1988	KRR1	-0.280609	6.92112e-75
1989	GABARAPL1	-0.280383	2.47992e-67
1990	YPEL5	-0.280218	1.0298e-77
1991	LINC00667	-0.279994	1.81477e-84
[truncated: 3,577 more rows]
