# Supplementary material for: Dysfunctional β-cell longevity in diabetes relies on energy conservation and positive epistasis
Source: Life Sci Alliance. 2024 Sep 23;7(12):e202402743. doi: 10.26508/lsa.202402743 (PMC11420665; doi:10.26508/lsa.202402743)
Supplement: Supplementary file 2 [file LSA-2024-02743_TableS2.xlsx]

## Sheet: Table S2_AAB HPAP
Table S2. DEGs in AABHPAP
No.	Up-regulated genes	avg_log2FC	p_val_adj
1	DDIT3	2.05092	2.26e-105
2	HSPA5	1.53608	1.67e-09
3	ATF3	1.52868	2.27e-92
4	HERPUD1	1.45886	3.97e-06
5	JUN	1.26658	7.79e-09
6	MT1E	1.17414	1.26e-05
7	MT2A	0.953557	5.52e-05
8	PPP1R15A	0.909439	8.86e-50
9	KLF6	0.589749	1.63e-13
10	TRIB3	0.576846	6.22e-08
11	DNAJB9	0.560343	0.00850421
12	XIST	0.547727	3.11e-36
13	FOSB	0.485495	0.000867928
14	AC044849.1	0.463212	9.9e-10
15	ZNF165	0.328592	3.84e-10
16	CREB5	0.265014	0.000336394
17	ZNF555	0.264908	0.00217331
18	CLK1	0.235408	5.21e-05
19	GEM	0.232172	0.00071253
20	IBTK	0.214446	0.0027398
21	CLDN12	0.201627	0.03473
22	RICTOR	0.192331	0.000168316
23	ANKRD37	0.175497	0.0465461
24	AC007952.4	0.152542	0.00101638
25	NEDD9	0.140281	0.00705457
26	TNFAIP3	0.124649	0.00960924
No.	Down-regulated genes	avg_log2FC	p_val_adj
1	HLA-B	-0.556431	0.00491261
2	RPS4Y1	-0.546594	1.36e-20
3	B2M	-0.538051	1.86e-06
4	RPS17	-0.496521	3.21e-09
5	CEBPD	-0.460997	1.06e-05
6	CNIH2	-0.419357	2.15e-05
7	BEX1	-0.417358	4.96e-07
8	RPS26	-0.415045	4.28e-11
9	RPL31	-0.40353	1.92e-05
10	CD99	-0.390241	3.83e-05
11	FAM229B	-0.368928	2.23e-09
12	ETFB	-0.364058	8.39e-07
13	RPS20	-0.360864	2.06e-05
14	S100A10	-0.360262	0.0192376
15	RPL27A	-0.353216	5.05e-06
16	RPL23	-0.348726	4.28e-10
17	UCHL1	-0.336234	0.00275408
18	RPL13A	-0.332368	0.00665047
19	SLC22A17	-0.33177	0.00555591
20	ARL6IP4	-0.328113	0.0010754
21	CRIP2	-0.327672	4e-06
22	C1QTNF4	-0.318776	0.000609679
23	SELENOW	-0.315782	3.93e-05
24	RPLP0	-0.3139	0.00023525
25	EIF1AY	-0.306132	1.96e-09
26	NENF	-0.302313	0.0101911
27	BTG2	-0.301142	0.0440308
28	H2AFJ	-0.297342	0.0465074
29	POLR2I	-0.295609	0.00246872
30	NME2	-0.294982	0.000709496
31	HINT1	-0.29413	0.000640542
32	AL450998.2	-0.293915	2.52e-07
33	A1BG	-0.293689	0.000301712
34	WAC-AS1	-0.292752	0.00291173
35	CALM2	-0.291739	0.000482708
36	RPLP1	-0.288922	3.88e-06
37	C12orf75	-0.2877	0.000902292
38	RPS8	-0.28404	9.44e-05
39	TMEM208	-0.279589	0.0181943
40	RPS12	-0.277681	0.000815644
41	C1orf122	-0.276578	0.00866913
42	RPS11	-0.271929	5.71e-05
43	RPS28	-0.270732	0.0146305
44	IGFBP7	-0.270462	0.0496527
45	RPL41	-0.268596	0.00974497
46	MIF	-0.268178	0.000908333
47	RBX1	-0.264178	0.0144947
48	TP53TG1	-0.261874	5.41e-05
49	UBA52	-0.257416	0.012944
50	DEPP1	-0.257263	0.000421973
51	ATP5MC2	-0.255277	0.0230831
52	RPS23	-0.248254	0.0130331
53	RPS14	-0.246435	0.000631248
54	RPL21	-0.245753	0.0242624
55	FBXW11	-0.245579	0.0027234
56	MZT2A	-0.242781	0.0286687
57	CETN2	-0.242493	0.02516
58	RPL29	-0.242088	0.00872035
59	SPINT1-AS1	-0.237317	0.000786949
60	RPL12	-0.23658	0.0011086
61	RPL19	-0.233368	0.00231403
62	ATOX1	-0.232038	0.00329967
63	RPS18	-0.228879	0.00176245
64	RPL18	-0.228748	0.015774
65	RPL13	-0.227463	0.0132535
66	AP001269.4	-0.224288	0.0134998
67	PPP1R1A	-0.22047	0.019449
68	SMIM19	-0.219299	0.0296221
69	RPL14	-0.218258	0.0417391
70	PAXIP1-AS1	-0.217148	0.00140844
71	RIIAD1	-0.215981	1.7e-05
72	ARF3	-0.214702	0.0167671
73	LINC01023	-0.214372	0.00303555
74	EIF2AK4	-0.212574	0.0029971
75	RPS24	-0.195734	0.03287
76	LIMCH1	-0.192316	0.0444195
77	AL392172.1	-0.1906	0.0301102
78	PPCS	-0.185389	0.0022194
79	EEF1B2	-0.182665	0.0142175
80	RPL3	-0.181119	0.0116877
81	C9orf24	-0.159708	0.00591275
82	NRL	-0.135765	0.0158919
83	UTY	-0.128154	0.00510674
