# Supplementary material for: Dysfunctional β-cell longevity in diabetes relies on energy conservation and positive epistasis
Source: Life Sci Alliance. 2024 Sep 23;7(12):e202402743. doi: 10.26508/lsa.202402743 (PMC11420665; doi:10.26508/lsa.202402743)
Supplement: Supplementary file 3 [file LSA-2024-02743_TableS3.xlsx]

## Sheet: sheet1
Table S3. DEGs in T1DHPAP
No.	Up-regulated genes	avg_log2FC	p_val_adj
1	DDIT3	1.4251	4.42523e-11
2	ATF3	1.24136	7.031e-07
3	PPP1R15A	0.652718	0.000891266
4	MTRNR2L12	0.507529	0.00649174
No.	Down-regulated genes	avg_log2FC	p_val_adj
1	CD81	-0.995293	0.00219919
2	MGST3	-0.828744	0.00115416
3	RNASEK	-0.798865	0.023144
4	TOMM6	-0.703736	0.0431452
5	MZT2B	-0.628104	0.0347563
6	INSM1	-0.572486	0.0262939
7	TTC32	-0.548881	0.028059
8	TAF10	-0.543227	0.0278013
9	PSMB8	-0.536468	0.0344758
