# Supplementary material for: Dysfunctional β-cell longevity in diabetes relies on energy conservation and positive epistasis
Source: Life Sci Alliance. 2024 Sep 23;7(12):e202402743. doi: 10.26508/lsa.202402743 (PMC11420665; doi:10.26508/lsa.202402743)
Supplement: Supplementary file 4 [file LSA-2024-02743_TableS4.xlsx]

## Sheet: Table S4_T2D HPAP
Table S4. DEGs in T2DHPAP
No.	Up-regulated genes	avg_log2FC	p_val_adj
1	DDIT3	1.83189	1.29895e-132
2	HSPA5	1.6879	1.00002e-08
3	HERPUD1	1.48106	2.92893e-10
4	ATF3	1.22781	1.74674e-89
5	PPP1R15A	0.964049	2.52553e-102
6	JUN	0.683785	3.31919e-06
7	MTRNR2L8	0.447863	8.55047e-06
8	AC044849.1	0.442185	2.66817e-10
9	ZNF555	0.334633	1.79034e-10
10	AL627171.2	0.320533	0.0107722
11	CREB5	0.290721	2.22867e-14
12	TRIB3	0.284089	3.07592e-05
13	ARID5B	0.270812	1.06957e-08
14	FOSB	0.267054	0.000179884
15	CHD2	0.265469	0.00290202
16	AL121944.1	0.250886	0.0102241
17	TSPYL2	0.238242	0.00455542
18	RICTOR	0.231392	1.77651e-10
19	KLF6	0.225333	0.008291
20	HRK	0.218748	0.0277891
21	CEBPG	0.207594	0.0222266
22	ZNF292	0.202367	0.000614262
23	ANGPT2	0.201968	0.0402054
24	ZNF165	0.191611	0.0112763
25	MAPK6	0.189297	0.003411
26	NFIL3	0.178461	0.00438699
27	FLCN	0.170389	2.92027e-10
28	TNFAIP3	0.142532	0.0174948
29	NFX1	0.116486	0.00762966
30	AC015912.3	0.116126	0.0392362
31	MAFF	0.101585	0.00101272
No.	Down-regulated genes	avg_log2FC	p_val_adj
1	IAPP	-1.35509	0.0283082
2	GCG	-1.31761	1.80938e-06
3	SST	-1.23097	9.7503e-14
4	PPP1R1A	-0.835732	1.92417e-11
5	SCGN	-0.750812	1.4794e-24
6	SERF2	-0.749346	3.24821e-20
7	SLC30A8	-0.714945	6.39642e-19
8	MT-CO2	-0.709952	0.0017469
9	DBI	-0.704746	1.10414e-28
10	PPDPF	-0.668003	8.19354e-24
11	CNIH2	-0.660652	4.5731e-11
12	OAZ1	-0.65127	3.83331e-16
13	PEBP1	-0.648479	1.25286e-17
14	TMSB4X	-0.64828	2.01427e-15
15	GAD2	-0.647701	2.36548e-14
16	MYL6	-0.627142	8.74026e-21
17	GNAS	-0.622214	4.37637e-13
18	NDUFB2	-0.62146	1.73185e-22
19	MAFB	-0.61302	1.19489e-09
20	SELENOW	-0.610991	2.68468e-16
21	PRDX5	-0.599386	4.67977e-21
22	EDF1	-0.597643	2.71603e-12
23	NDUFS6	-0.587813	7.92077e-20
24	CD81	-0.582132	3.96881e-17
25	MAFA	-0.582046	5.0197e-12
26	SHISAL2B	-0.578496	6.48013e-11
27	PRDX2	-0.57793	4.54844e-20
28	PHPT1	-0.57531	1.95695e-18
29	MGST3	-0.574777	3.60946e-21
30	CFL1	-0.566961	1.66027e-17
31	CD99	-0.564707	4.42452e-09
32	FXYD2	-0.557589	0.000126131
33	C4orf48	-0.550176	2.45632e-13
34	CRIP2	-0.54924	4.40105e-18
35	G6PC2	-0.544582	7.33172e-12
36	NDUFA13	-0.544155	1.25641e-13
37	HOPX	-0.54289	2.62836e-14
38	CNPY2	-0.537934	9.82382e-18
39	BEX3	-0.537328	4.29248e-13
40	UCHL1	-0.536341	5.08749e-11
41	IGFBP7	-0.536134	5.12535e-06
42	IFI27L2	-0.53572	1.27455e-13
43	TPPP3	-0.53317	6.5948e-09
44	NDUFV2	-0.533145	5.61832e-19
45	CALM1	-0.525477	1.47803e-09
46	ACTB	-0.520793	2.52138e-09
47	RPS10	-0.51929	3.06587e-12
48	RASD1	-0.518451	3.10019e-18
49	H3F3A	-0.5144	1.18141e-12
50	RPS26	-0.512361	3.22598e-12
51	TAGLN2	-0.511245	7.40147e-09
52	UQCR10	-0.511046	1.86053e-17
53	TMEM208	-0.509944	2.21901e-12
54	TMSB10	-0.508966	1.5822e-09
55	NDUFB11	-0.506421	1.18467e-15
56	CSTB	-0.503846	1.46676e-13
57	ATP5MC3	-0.503737	2.42049e-14
58	SLIRP	-0.500137	1.51376e-19
59	GAPDH	-0.495045	7.70517e-07
60	TPI1	-0.493559	2.94935e-15
61	B2M	-0.489549	1.42278e-10
62	DHRS2	-0.489203	5.33623e-16
63	TUBA1B	-0.486042	2.98069e-10
64	DEPP1	-0.482404	4.53951e-14
65	TUBA1A	-0.482274	1.83718e-07
66	NDUFA11	-0.481393	3.08421e-14
67	NAA38	-0.479787	1.79832e-13
68	H2AFZ	-0.47792	2.61026e-08
69	TUBB4B	-0.477546	0.00150295
70	AKR7A2	-0.476727	4.61762e-20
71	RPL23	-0.476493	3.55747e-12
72	VKORC1	-0.472797	2.81417e-15
73	S100A10	-0.472399	4.16126e-09
74	NBDY	-0.472093	1.21113e-14
75	HADH	-0.470092	1.22644e-12
76	PARVB	-0.467323	1.22474e-11
77	SPCS2	-0.467028	1.16784e-13
78	MIF	-0.466273	2.43433e-11
79	COX6A1	-0.465958	5.19626e-14
80	NPDC1	-0.463044	2.4163e-11
81	DNAJC15	-0.461856	1.91393e-17
82	ELOB	-0.461064	8.21602e-14
83	COX5B	-0.456347	3.25495e-13
84	ATP5F1E	-0.455186	3.33566e-08
85	DCXR	-0.454123	5.24488e-20
86	NDUFAF3	-0.452355	2.39952e-18
87	CAMK2N1	-0.452247	4.50879e-05
88	CRYBA2	-0.451533	1.77358e-08
89	FAM229B	-0.450921	6.3875e-13
90	POLR2L	-0.450361	6.48359e-13
91	COX17	-0.448594	1.30926e-07
92	PFN1	-0.4479	7.23944e-12
93	CYSTM1	-0.447224	2.14641e-06
94	LRRC10B	-0.445095	8.49572e-15
95	ANAPC11	-0.444901	4.1583e-14
96	CXXC5	-0.444671	8.38308e-12
97	POLR2I	-0.443759	3.45857e-16
98	ETFB	-0.443378	5.16367e-13
99	CHCHD10	-0.443323	5.07506e-14
100	SCGB2A1	-0.441928	7.84831e-07
101	TSTD1	-0.441719	1.21472e-11
102	C9orf16	-0.441265	0.038269
103	RPL28	-0.44023	2.72934e-08
104	SNRPN	-0.439079	3.24979e-08
105	TRAPPC5	-0.43891	8.57719e-14
106	ACTG1	-0.437918	4.51566e-07
107	DYNLL1	-0.437484	4.92965e-10
108	TSPAN13	-0.437248	1.24691e-06
109	NEUROD1	-0.436005	7.0842e-08
110	PRXL2A	-0.435354	1.87748e-13
111	ALDH1A1	-0.434755	3.78107e-16
112	BEX1	-0.434598	3.91033e-09
113	METRN	-0.434439	2.97831e-09
114	ARL3	-0.433639	1.48879e-14
115	ATP5MC2	-0.433575	7.13239e-12
116	C1QL1	-0.433135	2.09509e-06
117	SRP14	-0.432845	2.16929e-09
118	MDH2	-0.432177	1.68461e-06
119	NDUFAB1	-0.432128	4.02875e-13
120	NME2	-0.431574	1.17627e-07
121	SLC25A4	-0.428512	2.33738e-16
122	ATP5MF	-0.427977	5.88829e-14
123	PRDX4	-0.427636	1.09721e-05
124	SMDT1	-0.427024	2.05914e-10
125	RNF7	-0.425954	1.57403e-06
126	RPS12	-0.425859	2.3882e-06
127	COMMD6	-0.425663	2.81224e-10
128	SUMO2	-0.424903	9.37277e-09
129	PARK7	-0.423392	3.42516e-09
130	COMT	-0.423347	7.00822e-15
131	ANAPC16	-0.422851	5.51446e-11
132	RBP1	-0.422596	2.06663e-10
133	COX7C	-0.421402	1.17876e-08
134	TMBIM4	-0.420979	3.75007e-13
135	HMGN3	-0.420848	3.03814e-15
136	C7orf50	-0.420479	8.07804e-15
137	GUK1	-0.419901	3.62087e-06
138	ATP5IF1	-0.419647	6.66431e-12
139	RPL27	-0.419499	1.4701e-09
140	NDUFB4	-0.419049	3.1606e-10
141	ANXA5	-0.419038	1.57502e-09
142	RPL23A	-0.419027	1.98692e-06
143	SOD1	-0.418561	1.76291e-09
144	YWHAQ	-0.417124	2.9013e-10
145	RGS16	-0.416866	1.86323e-09
146	CEBPD	-0.416416	2.05321e-07
147	WNT4	-0.415588	2.1901e-12
148	TXNL4A	-0.41281	2.98762e-09
149	SH3BGRL3	-0.412373	2.93901e-10
150	STUB1	-0.410949	5.28576e-11
151	RNASEH2C	-0.41063	3.20647e-14
152	SURF2	-0.410352	1.01764e-11
153	FIS1	-0.409964	2.472e-08
154	PIN1	-0.409738	1.46654e-13
155	PTS	-0.408713	1.54404e-14
156	TECR	-0.407991	2.83508e-09
157	RPS24	-0.406991	1.61473e-07
158	PLP2	-0.406358	7.96038e-14
159	NDUFA7	-0.405954	1.89339e-13
160	MRPL20	-0.405612	1.30167e-11
161	NDUFB10	-0.40546	7.51625e-11
162	PCSK1	-0.405	5.87451e-05
163	OST4	-0.404423	4.97267e-08
164	TUBB	-0.403848	2.25608e-07
165	NPTX2	-0.403796	2.23541e-10
166	CKB	-0.40247	1.42007e-09
167	ACLY	-0.401385	1.09296e-12
168	DSTN	-0.400213	7.30265e-09
169	TUBA4A	-0.399764	1.4292e-09
170	RPL41	-0.398762	7.81193e-07
171	COX7A2	-0.39834	7.77212e-06
172	RHOBTB3	-0.397725	1.23631e-05
173	ATP6V0B	-0.397268	1.14569e-07
174	NDUFB7	-0.396989	1.45996e-09
175	RPL36	-0.395524	9.25113e-06
176	MICOS13	-0.394303	3.60738e-11
177	CIB1	-0.394144	2.07666e-10
178	TUSC3	-0.39383	6.61287e-09
179	RPLP1	-0.393415	3.75873e-07
180	TOMM7	-0.392076	3.61567e-06
181	YIF1A	-0.391672	8.47847e-10
182	PPY	-0.391457	0.0190407
183	ING2	-0.390733	6.7297e-12
184	MICOS10	-0.390333	1.06444e-07
185	COX8A	-0.388801	1.38074e-06
186	GABARAPL2	-0.388141	6.83784e-08
187	CYB5A	-0.386644	1.1755e-15
188	PPIA	-0.386043	2.08834e-07
189	CDKN1C	-0.386001	1.24172e-06
190	PAM	-0.385749	0.000748002
191	PAX6	-0.385535	6.99005e-06
192	UQCR11	-0.385072	3.21994e-07
193	NDUFC2	-0.384883	4.90612e-06
194	PMVK	-0.384141	7.6005e-18
195	PCBD1	-0.38367	3.52886e-08
196	GABARAP	-0.383092	1.81389e-05
197	NDUFA3	-0.383076	1.97093e-14
198	BOLA3	-0.383051	8.23152e-14
199	ATP5PD	-0.382278	3.31079e-09
200	ATP6V1G1	-0.381732	0.00040192
201	BLOC1S1	-0.381065	1.2077e-15
202	RPS8	-0.380369	0.000158339
203	COA3	-0.380171	1.06329e-14
204	P4HTM	-0.3796	6.40654e-10
205	GPX4	-0.379473	4.47764e-07
206	S100A11	-0.379411	4.05952e-09
207	RPS23	-0.378856	0.000137485
208	RPS6	-0.378474	0.000111785
209	RABAC1	-0.377612	2.27256e-05
210	SELENOH	-0.377249	1.42252e-09
211	CALM2	-0.377097	1.84833e-07
212	BSCL2	-0.376832	4.05233e-11
213	SURF1	-0.376725	1.89841e-15
214	MT1F	-0.376655	4.13558e-12
215	ATP5MG	-0.376081	8.0744e-06
216	DMKN	-0.375792	1.45126e-10
217	ATP5F1D	-0.375668	2.6823e-10
218	ECHS1	-0.375098	1.01653e-10
219	NAXE	-0.37503	4.71003e-12
220	RPS4Y1	-0.375015	2.6725e-05
221	PRDX3	-0.37501	1.05322e-15
222	TMEM59	-0.374858	1.0443e-05
223	COPS9	-0.374754	6.41169e-06
224	MRPL34	-0.374372	4.17345e-13
225	MNX1	-0.373605	6.6301e-11
226	CIAO2B	-0.373532	1.00085e-06
227	SAMD11	-0.373256	2.64667e-09
228	CMTM8	-0.373085	1.26853e-10
229	RPL7A	-0.372891	5.93943e-05
230	NDUFB9	-0.372395	6.96965e-10
231	RPL39	-0.372388	0.00456278
232	SEC11C	-0.371691	0.00524227
233	COMTD1	-0.371443	2.15663e-11
234	UQCRQ	-0.371371	3.09193e-05
235	KRTCAP2	-0.370303	6.33806e-06
236	ARPC3	-0.369146	1.13866e-07
237	RPL12	-0.367961	0.000168192
238	UQCRB	-0.367617	1.2185e-05
239	INSM1	-0.367524	1.60064e-10
240	PCSK2	-0.367108	4.8682e-05
241	TXNDC17	-0.36709	2.69027e-13
242	GNAI2	-0.366665	2.05029e-06
243	MORN2	-0.364651	7.42824e-08
244	SYT7	-0.364461	4.82311e-05
245	HSBP1	-0.364345	3.63249e-07
246	DDT	-0.363169	2.9315e-10
247	RPS25	-0.363062	3.79513e-05
248	TMEM61	-0.362224	2.24563e-13
249	TXN	-0.36157	1.64054e-06
250	GADD45GIP1	-0.361564	8.57238e-11
251	ABHD14A	-0.360947	1.22987e-13
252	TMED3	-0.360849	1.12145e-05
253	RPS13	-0.360792	4.49979e-05
254	RPS27L	-0.360359	1.19833e-06
255	NDUFA1	-0.360184	9.28246e-08
256	NDUFS5	-0.359601	1.37194e-07
257	RPLP2	-0.35957	1.35259e-05
258	GNG10	-0.358752	8.89801e-09
259	ATP6V0E1	-0.358746	0.000792824
260	RPS28	-0.358448	0.00359679
261	RPL10A	-0.357461	7.44499e-05
262	BRK1	-0.355288	3.64568e-06
263	ITM2C	-0.354943	5.73426e-08
264	UBL5	-0.35402	0.00242031
265	QDPR	-0.353987	1.18035e-11
266	MRPL57	-0.353556	4.48913e-09
267	LAMTOR4	-0.353375	3.41025e-07
268	SSR3	-0.353222	0.000237259
269	UBA52	-0.352821	1.98875e-05
270	ZNHIT1	-0.352797	6.13743e-11
271	TMEM230	-0.35188	2.97926e-11
272	NEDD8	-0.351798	2.15578e-05
273	RNASEK	-0.3517	5.49923e-05
274	NDUFB3	-0.351514	5.4966e-10
275	EIF3K	-0.350984	1.1916e-05
276	UQCRH	-0.350296	0.000277114
277	RPL32	-0.34961	0.00132765
278	ATP5MC1	-0.349494	4.66646e-08
279	ENO1	-0.348956	2.2565e-07
280	RPS27A	-0.348802	0.00147515
281	NAA20	-0.348332	3.87444e-08
282	RPS15	-0.347484	1.45007e-05
283	SMIM22	-0.347104	3.20797e-08
284	RPS18	-0.346953	0.000547618
285	MZT2A	-0.346527	1.05332e-05
286	RPL26	-0.346281	0.000241684
287	SSBP4	-0.346027	7.84499e-11
288	NDUFB1	-0.345903	2.67817e-07
289	MAGED2	-0.345466	1.46442e-11
290	QPCT	-0.344882	0.000409078
291	ARPC1B	-0.344749	2.94875e-11
292	RBX1	-0.343578	3.79252e-08
293	AP2S1	-0.343539	3.62515e-08
294	MZT2B	-0.343313	5.59531e-07
295	ARPC1A	-0.343254	9.82392e-12
296	MRPS34	-0.343138	8.16177e-13
297	RPS3	-0.343032	0.000523092
298	C1orf122	-0.342411	2.59552e-05
299	C12orf75	-0.342177	0.000205796
300	TMEM219	-0.342088	8.05233e-09
301	RPL27A	-0.34175	1.33568e-05
302	RPS3A	-0.341386	0.000968229
303	SPINT2	-0.340864	0.00118808
304	SRP9	-0.340268	4.613e-08
305	TTR	-0.340116	1.59807e-07
306	HINT1	-0.340033	0.000759016
307	PRSS2	-0.33951	2.23837e-05
308	STMP1	-0.338328	5.28991e-07
309	RPL19	-0.338251	0.000553463
310	ARL6IP4	-0.338233	0.00144964
311	CADM1	-0.338197	0.000326863
312	NENF	-0.338121	0.0157265
313	RPS4X	-0.337927	0.0361296
314	C9orf135	-0.337656	2.74011e-07
315	NDUFB8	-0.337496	3.92096e-06
316	ANXA2	-0.337382	0.00435944
317	SELENOM	-0.337351	4.95005e-05
318	COX5A	-0.337337	3.97814e-06
319	RPS21	-0.337246	0.0161599
320	SCN1B	-0.337077	8.89051e-06
321	AKR1A1	-0.337058	1.16177e-08
322	JTB	-0.336457	0.000733601
323	SLC22A17	-0.336354	8.50128e-05
324	SAP18	-0.335835	8.58366e-06
325	RPS7	-0.335769	0.014761
326	MRPL40	-0.335706	3.37505e-09
327	TLE5	-0.335557	0.00100744
328	ABCC8	-0.335413	0.000303317
329	RPS19	-0.33538	0.0150395
330	MEAF6	-0.334759	3.62881e-08
331	CHPF	-0.334731	6.10179e-05
332	DAD1	-0.334033	0.00229631
333	RPS17	-0.333924	1.84145e-05
334	MRPL33	-0.333265	0.000610742
335	RPL18A	-0.333061	8.44836e-05
336	EIF4EBP1	-0.33226	2.78757e-08
337	RPS9	-0.332021	0.00440655
338	CD59	-0.331947	6.60989e-06
339	WDR83OS	-0.331821	4.64235e-07
340	NDUFAF8	-0.331716	7.78473e-09
341	SLC7A2	-0.331506	0.00856332
342	TRAPPC2L	-0.331476	2.75157e-12
343	PFDN5	-0.331459	0.000288198
344	RPSA	-0.331082	0.00573685
345	PTMS	-0.331062	2.071e-05
346	ZNF503	-0.33081	2.03685e-09
347	ATP6V1D	-0.330277	4.6439e-06
348	CCND1	-0.329925	5.52476e-10
349	RPL14	-0.329914	0.00436311
350	NDUFB6	-0.329561	3.85244e-10
351	KIAA1324	-0.328943	0.000277261
352	CDK2AP1	-0.328848	2.19384e-06
353	DPM3	-0.328566	2.33426e-10
354	TRAPPC1	-0.3285	8.68394e-10
355	ATP6V0E2	-0.327876	9.36177e-05
356	RPL36A	-0.32783	0.00036562
357	LSM4	-0.327579	1.61805e-09
358	C19orf53	-0.327548	1.06439e-05
359	C1QBP	-0.327446	2.81613e-06
360	FIBP	-0.327019	5.8891e-11
361	ATOX1	-0.326753	8.5854e-11
362	SCP2	-0.326749	1.2807e-08
363	PSMB6	-0.326597	1.22972e-05
364	ISL1	-0.326585	3.36334e-09
365	TMEM14C	-0.326265	1.11829e-09
366	MYL6B	-0.326029	1.22344e-06
367	CALM3	-0.325671	4.56865e-09
368	MRPL51	-0.32555	7.04692e-05
369	MRPS24	-0.325446	1.34138e-08
370	SPCS1	-0.32506	0.00100092
371	LRPAP1	-0.322224	4.19456e-05
372	NDUFA12	-0.322132	2.2949e-05
373	SKP1	-0.321707	0.000105893
374	SREBF1	-0.32167	6.06369e-11
375	ROMO1	-0.321265	1.08305e-06
376	SNRPE	-0.32111	2.45522e-10
377	AURKAIP1	-0.32108	1.35153e-06
378	CUTA	-0.320686	0.00599458
379	RACK1	-0.320502	0.000336791
380	RPLP0	-0.320498	0.0119429
381	RPS5	-0.320397	0.00149588
382	SYT13	-0.320151	2.36949e-05
383	DRAP1	-0.32011	1.7782e-08
384	METTL5	-0.319766	4.96562e-08
385	NDUFC1	-0.319092	1.04533e-05
386	ARPC2	-0.31848	1.22429e-05
387	TIMM13	-0.31781	3.57205e-09
388	COX6C	-0.317559	0.00447453
389	TBCB	-0.317413	5.55885e-10
390	PGK1	-0.316556	8.36012e-10
391	AGPAT2	-0.315908	1.01336e-08
392	TMEM179B	-0.315905	9.69594e-16
393	NDUFB5	-0.315759	4.2898e-11
394	POLR2J	-0.315454	3.76005e-07
395	ATP5MPL	-0.315402	6.20161e-06
396	TMEM238	-0.315192	1.55947e-05
397	HRAS	-0.31517	3.14339e-08
398	SLC25A5	-0.314323	1.05462e-05
399	GAMT	-0.314049	3.79123e-09
400	TMA7	-0.313674	0.0239119
401	RPL29	-0.313177	0.00441069
402	SLC9A3R2	-0.312565	3.64374e-16
403	PSMA6	-0.312534	6.2334e-06
404	LYSMD2	-0.312443	2.05952e-13
405	CAPZB	-0.312081	1.57142e-08
406	NDUFA2	-0.311853	2.50049e-06
407	BEX2	-0.311756	0.00146012
408	SLC25A6	-0.311522	0.000195099
409	RPL10	-0.310747	0.0255521
410	DPYSL2	-0.310456	4.78579e-08
411	HSPE1	-0.310116	1.24458e-05
412	SSU72	-0.309964	0.00473778
413	YWHAB	-0.30929	0.000178985
414	ATRAID	-0.309164	2.64533e-05
415	TMEM141	-0.309141	6.67604e-08
416	RPL17	-0.307834	0.0189205
417	MSRB2	-0.307725	2.33316e-11
418	PRDX1	-0.307538	1.14686e-07
419	ALKBH7	-0.306907	3.40479e-06
420	NDUFS8	-0.306689	4.20587e-07
421	DUT	-0.306482	2.47205e-12
422	BLVRB	-0.306316	2.80738e-12
423	FAM200B	-0.306157	3.68616e-06
424	VEGFB	-0.305981	7.20735e-06
425	TMEM176B	-0.304289	0.000186235
426	PPP1R14B	-0.304261	6.69257e-05
427	SH3BGRL	-0.304211	1.19652e-08
428	YIPF3	-0.303176	7.81053e-07
429	CTSZ	-0.303093	4.34674e-05
430	PKM	-0.302732	0.00680206
431	TMEM147	-0.302644	2.13964e-08
432	LAMTOR1	-0.301619	0.000336737
433	OCIAD2	-0.301453	0.0200038
434	HMGN1	-0.301404	0.000214271
435	PSMD8	-0.300671	9.3315e-05
436	DCTN3	-0.300441	2.41373e-06
437	ERH	-0.300181	0.000842573
438	NAPA	-0.299806	1.18868e-07
439	ATP5MD	-0.299798	0.00184527
440	POMC	-0.299644	0.0253308
441	BAG1	-0.299237	0.000692075
442	BSG	-0.299217	0.0335462
443	TMEM205	-0.299097	3.06771e-05
444	KDELR1	-0.299083	0.000375818
445	TMEM14B	-0.299038	5.17508e-05
446	TIMP2	-0.298818	1.43394e-05
447	POLR2F	-0.298643	7.26517e-07
448	RPL31	-0.298553	0.000114529
449	PHB	-0.298428	3.75221e-09
450	RPL21	-0.298395	0.0257102
451	PSMA7	-0.29834	0.003785
452	DNAJC19	-0.29785	1.24787e-07
453	CLDN7	-0.297588	2.95471e-08
454	RHOA	-0.297411	0.000213592
455	SSBP1	-0.297297	5.65372e-07
456	NKX2-2	-0.297136	6.48844e-08
457	COX6B1	-0.296667	0.000261358
458	COPE	-0.296317	2.63622e-06
459	SUSD4	-0.295555	2.72074e-07
460	PDCD6	-0.29526	5.66746e-06
461	CHCHD5	-0.29492	1.01581e-06
462	NME1	-0.294809	1.4016e-08
463	SNAP25	-0.294701	7.04235e-06
464	RPL35	-0.294371	0.00108171
465	CD63	-0.293328	0.0121719
466	ASB9	-0.293274	4.62397e-10
467	COX14	-0.292823	0.000133636
468	UQCC2	-0.292669	4.27337e-08
469	TALDO1	-0.292631	7.33055e-09
470	VPS28	-0.292423	4.10093e-05
471	TPD52	-0.292075	0.00120812
472	GTF3C6	-0.291335	1.10227e-06
473	RPS11	-0.291187	0.0216993
474	SEC61G	-0.291119	0.0167368
475	DYNLRB1	-0.290962	8.00538e-06
476	PSMC5	-0.290513	2.15172e-07
477	ECI1	-0.290282	2.67507e-09
478	HMGN2	-0.290235	0.00494697
479	RPL13	-0.289902	0.0366068
480	COPRS	-0.289823	2.23583e-07
481	VAMP8	-0.289563	8.3379e-12
482	HLA-C	-0.28938	0.000163381
483	TAF10	-0.289028	1.75221e-06
484	CD151	-0.288985	8.48372e-05
485	TSPAN7	-0.288899	0.000125226
486	APRT	-0.288574	3.7392e-05
487	ATP5ME	-0.2885	0.00023592
488	TUFM	-0.28846	1.45439e-05
489	RGS9	-0.288288	0.000275598
490	HLA-A	-0.288276	0.0224489
491	HIST3H2A	-0.288211	5.898e-10
492	CETN2	-0.286	0.000244155
493	PDCD5	-0.285995	1.03307e-06
494	MRPL52	-0.2855	5.6869e-11
495	EEF1A2	-0.284075	0.00299179
496	PDLIM2	-0.283761	3.66464e-05
497	SCARB2	-0.283723	0.00178797
498	FAM162A	-0.283419	4.92719e-09
499	TOMM5	-0.283038	0.00997474
500	MRPL41	-0.282962	0.0012542
501	PIGP	-0.282854	0.000106373
502	TBC1D22A	-0.282746	2.25063e-09
503	KCNK16	-0.282014	0.00543965
504	MGAT4A	-0.282011	5.44753e-06
505	C3orf14	-0.281787	0.000396737
506	PSMB5	-0.281731	0.000496417
507	HTATIP2	-0.281704	5.35529e-07
508	GTF3A	-0.28118	0.000177184
509	RIIAD1	-0.280469	2.44585e-12
510	TMEM160	-0.280279	0.000218295
511	CMIP	-0.280165	4.5289e-07
512	MXRA7	-0.279951	0.000279714
513	TBCA	-0.279945	0.00243504
514	POLR2K	-0.279831	0.000369504
515	ITGAE	-0.279695	1.83847e-08
516	SLC25A3	-0.279384	0.000895053
517	BNIP3	-0.27893	0.00263398
518	LSM2	-0.278382	1.54727e-09
519	CENPS	-0.277872	4.92489e-14
520	PCLO	-0.277501	5.29687e-07
521	H2AFJ	-0.276777	0.00461686
522	RPS2	-0.276701	0.00353828
523	VDAC3	-0.276693	5.24574e-10
524	EDN3	-0.276651	1.56589e-05
525	DPY30	-0.27498	2.13121e-08
526	COX7A2L	-0.274793	0.000903399
527	SCD5	-0.274665	2.43666e-05
528	SNX3	-0.274638	0.00166517
529	SMIM10L1	-0.274409	0.000344834
530	ZNF428	-0.273963	5.75207e-06
531	ARL2	-0.273559	0.00023053
532	RTRAF	-0.273524	0.00124074
533	TSPAN1	-0.273296	1.81475e-10
534	NDUFS7	-0.272873	6.0665e-10
535	ATP5PF	-0.272349	0.0495814
536	PGLS	-0.272259	0.00327351
537	ARPC5	-0.271627	0.000262623
538	TP53TG1	-0.271259	2.93348e-07
539	ATP1A1	-0.271202	0.0131984
540	GTF2I	-0.270887	0.00787328
541	ANP32A	-0.270809	4.30327e-08
542	CHURC1	-0.270653	0.0108836
543	SRSF9	-0.270453	0.000298967
544	CYC1	-0.270169	5.17433e-07
545	ASCL2	-0.270057	5.2269e-11
546	UXT	-0.270051	0.00925876
547	AP1S1	-0.269346	8.3553e-09
548	LAMTOR5	-0.268824	0.00888029
549	DAPL1	-0.268708	9.51582e-12
550	COX7B	-0.268269	0.00420822
551	CLIC1	-0.268205	0.0159249
552	SEC11A	-0.267998	0.0293334
553	TCEAL8	-0.266439	8.87803e-06
554	LIMCH1	-0.265946	5.40409e-07
555	SPAG16	-0.265624	9.4712e-10
556	TMEM50A	-0.265621	7.44759e-07
557	RAN	-0.265092	0.00878642
558	MAN1A1	-0.264824	1.03989e-05
559	PNKD	-0.264779	4.25891e-09
560	CXXC4	-0.264526	4.86164e-08
561	CENPX	-0.264433	2.49433e-08
562	DDOST	-0.264073	1.05117e-06
563	RTL8C	-0.263949	1.81227e-14
564	ANXA11	-0.263913	6.46767e-06
565	HDDC2	-0.263644	2.72317e-10
566	CISD3	-0.263322	1.30366e-09
567	CASR	-0.263295	1.41283e-05
568	SPINK1	-0.262929	0.0467841
569	REG1B	-0.262705	0.00225855
570	NDUFA5	-0.262669	0.000592997
571	PYURF	-0.261382	0.00255008
572	UQCRC1	-0.261126	3.38047e-11
573	NUDT14	-0.260616	5.37339e-07
574	LGALS3BP	-0.260369	0.000101546
575	NOP10	-0.260224	0.000733901
576	DUSP23	-0.260123	1.56581e-06
577	LSM5	-0.259722	0.000946914
578	MRPL54	-0.25971	0.0325874
579	MAP2K2	-0.259593	0.000265086
580	SNF8	-0.258889	1.25661e-05
581	NHP2	-0.2587	0.000897786
582	ANTKMT	-0.258183	3.6932e-05
583	FAAP20	-0.258148	0.0106088
584	CHID1	-0.257985	0.000510449
585	SORL1	-0.257151	0.000162299
586	TEX264	-0.257079	1.367e-07
587	MCRIP1	-0.257047	1.35371e-05
588	RPA3	-0.25682	1.54176e-06
589	SSR2	-0.256645	0.0380695
590	ERGIC3	-0.256353	1.91112e-09
591	RANBP1	-0.256261	3.77765e-07
592	METTL26	-0.256204	1.72927e-08
593	LMO1	-0.255921	1.54807e-08
594	DTD1	-0.255716	2.34185e-06
595	EHBP1L1	-0.255676	5.58794e-06
596	UROS	-0.255661	1.61962e-11
597	DGCR6L	-0.255643	8.19518e-06
598	ANAPC5	-0.255521	8.94051e-06
599	BCAP31	-0.255466	6.19496e-06
600	C1orf127	-0.255214	8.38286e-05
601	NDUFV3	-0.255034	0.00011372
602	ENPP2	-0.254448	0.02586
603	TMEM54	-0.254397	2.52561e-05
604	REX1BD	-0.254382	0.000277145
605	JOSD2	-0.254352	5.70585e-12
606	PSMA2	-0.254096	0.000454056
607	GCSH	-0.254001	6.18303e-08
608	SRI	-0.253566	5.08041e-05
609	TDRD9	-0.253296	4.06894e-06
610	HAX1	-0.253225	0.0028114
611	TMEM176A	-0.25313	0.0026992
612	NOVA1	-0.253002	7.14969e-05
613	MCRIP2	-0.252886	2.4247e-06
614	SMIM26	-0.252813	0.0104364
615	GNG4	-0.252537	0.000459516
616	GTF2H5	-0.252251	9.06342e-06
617	FKBP1A	-0.252107	0.000203503
618	ARL16	-0.251821	2.07006e-05
619	NRXN1	-0.25175	3.21697e-08
620	FMC1	-0.251199	9.44295e-06
621	BAX	-0.25119	9.58474e-05
622	SNRPD2	-0.250725	0.00164791
623	CKLF	-0.250651	1.89055e-12
624	ATP5F1C	-0.250595	6.53936e-05
625	TCTEX1D2	-0.24986	3.21442e-05
626	POP5	-0.249281	2.64353e-10
627	SH3YL1	-0.248701	1.57749e-06
628	PSME2	-0.248655	1.90953e-05
629	ATP5F1A	-0.248544	0.0151625
630	KDELR2	-0.248536	0.0275512
631	RCAN2	-0.24817	0.0270061
632	RTN1	-0.248148	4.75028e-11
633	NME3	-0.247865	0.00582081
634	EBPL	-0.247698	2.70984e-14
635	WDR54	-0.247571	1.09698e-09
636	PEPD	-0.247468	5.07558e-06
637	ACTN4	-0.24732	0.0201742
638	TMEM106C	-0.247158	1.54572e-07
639	PSENEN	-0.247026	2.3864e-05
640	RPP21	-0.246722	2.68304e-08
641	WAC-AS1	-0.24669	3.52627e-05
642	ATP5PO	-0.246435	0.0100505
643	ISCU	-0.245499	0.000278808
644	NUPR2	-0.245009	0.00038972
645	SLC25A39	-0.244913	3.53569e-05
646	CYB5R3	-0.244896	9.83834e-05
647	TRMT112	-0.244805	0.00428224
648	UBE2L3	-0.244453	0.0270375
649	MDH1	-0.243947	0.0483047
650	MYL12A	-0.243234	0.00141031
651	NDUFS4	-0.243098	4.20477e-05
652	MTHFS	-0.242873	1.1989e-06
653	POLD2	-0.242786	2.19446e-05
654	CACYBP	-0.242464	5.29263e-05
655	UQCC3	-0.242054	2.86592e-07
656	BUD23	-0.242001	0.0378063
657	LAGE3	-0.241828	1.10765e-07
658	NME4	-0.241655	0.00110984
659	PTGES2	-0.241568	2.38724e-09
660	VTI1B	-0.241465	4.09191e-05
661	OLFM2	-0.241175	3.09078e-05
662	ZSWIM7	-0.240853	2.5382e-06
663	TMED6	-0.240821	0.0303307
664	ECH1	-0.240798	3.42847e-07
665	SERPINB6	-0.24075	0.000552491
666	SUMO1	-0.240721	0.0224466
667	FAM131C	-0.240708	3.84687e-05
668	DANCR	-0.240653	0.00101272
669	SDF4	-0.240608	9.97325e-06
670	MOCS2	-0.240394	4.00147e-07
671	PODXL2	-0.240178	0.00012098
672	PLCXD3	-0.239884	0.00575357
673	MPG	-0.239367	0.000241046
674	FBXL15	-0.239219	0.000917407
675	NKX6-1	-0.239182	0.0278703
676	GGCT	-0.238893	5.97766e-05
677	CCDC107	-0.238758	3.02196e-05
678	CMPK1	-0.238303	0.0150606
679	RTN3	-0.237959	3.01808e-05
680	AP2M1	-0.237945	0.000614816
681	MRPS21	-0.23786	7.12042e-05
682	SWI5	-0.237784	5.74547e-08
683	SMS	-0.237634	3.94507e-06
684	KCNJ6	-0.237491	5.82003e-06
685	PTPRN2	-0.236633	0.0378121
686	IFT22	-0.236573	0.00485576
687	TMEM256	-0.236522	2.34624e-07
688	DPCD	-0.235731	6.1078e-08
689	FURIN	-0.235344	0.00418382
690	HMGN5	-0.235253	9.86859e-08
691	SIL1	-0.235131	0.00465974
692	ARL6IP5	-0.234656	0.0142677
693	STMN1	-0.234416	4.20751e-08
694	JUNB	-0.234323	0.0111685
695	YPEL3	-0.234301	0.00861465
696	TPGS1	-0.234275	0.00673033
697	FUCA2	-0.234237	0.000145518
698	SIX3	-0.233953	0.0474702
699	SLC25A1	-0.233727	4.6185e-10
700	TMEM14A	-0.23331	8.58785e-09
701	BTF3L4	-0.233116	0.000315177
702	DDRGK1	-0.232783	2.35478e-05
703	DZIP3	-0.232722	8.49794e-08
704	NDUFA4	-0.232441	0.0143802
705	DDR1	-0.232313	0.00796289
706	CALD1	-0.232087	0.000307822
707	PSMG3	-0.231802	7.15529e-07
708	PAXX	-0.23139	4.14722e-06
709	SNRPD1	-0.231328	0.000228174
710	HLTF	-0.231171	3.87293e-09
711	ALDH9A1	-0.231093	5.5825e-08
712	CCS	-0.230749	5.43184e-07
713	LMAN2	-0.230484	0.0035709
714	TNFRSF21	-0.230121	0.0172953
715	DPP6	-0.230015	1.27097e-05
716	CCT7	-0.229936	0.000352405
717	LAMTOR2	-0.229857	0.000111303
718	TTC39C	-0.229673	0.0427868
719	PSMA5	-0.229478	0.0119251
720	MRPL3	-0.229262	0.0021387
721	ACYP2	-0.229244	0.036309
722	CAPS	-0.228825	0.00062168
723	CCDC85B	-0.228803	0.000158599
724	GSTO1	-0.228743	0.000733639
725	SMPD1	-0.228427	0.00462534
726	GDI2	-0.22837	4.97392e-05
727	C15orf48	-0.227868	1.47029e-05
728	MRPL14	-0.227864	0.000230202
729	THOC7	-0.227616	0.0433469
730	GLT8D1	-0.227571	2.03447e-06
731	ADGRG1	-0.227448	0.00366077
732	ABHD16A	-0.227441	1.62884e-08
733	CD46	-0.227252	0.00155503
734	TXN2	-0.227246	3.3374e-05
735	HINT2	-0.226645	0.00565119
736	DYNLT1	-0.226544	0.00453245
737	NDUFA8	-0.226024	0.00578635
738	SDC2	-0.225663	0.00330516
739	MRPS36	-0.225266	2.3238e-05
740	MTLN	-0.224768	8.02392e-09
741	CTSL	-0.22452	0.00762038
742	SELENOF	-0.224389	0.0159994
743	TMEM9	-0.224363	0.000685489
744	AK1	-0.223994	0.000346848
745	GNG5	-0.223776	0.00726274
746	NRCAM	-0.22258	2.04154e-05
747	APBB1	-0.222571	0.0056795
748	MRPL36	-0.222548	0.000167249
749	H2AFV	-0.221705	0.0234981
750	TIMM8B	-0.221487	0.0110918
751	PRUNE2	-0.221226	0.00298351
752	GSTM3	-0.220762	0.000741101
753	MXD4	-0.220396	0.00697706
754	PCP4	-0.220249	0.0267489
755	SMIM30	-0.220128	5.59242e-06
756	CSNK2B	-0.220085	0.00144392
757	CAPZA2	-0.220067	0.00218689
758	RTL8A	-0.219943	0.000633989
759	FUCA1	-0.219545	3.45084e-06
760	HCFC1R1	-0.219353	0.000364185
761	SCRN1	-0.219258	0.000350397
762	MRPS26	-0.219114	6.86254e-05
763	INA	-0.219102	0.0047836
764	DBP	-0.218845	5.35141e-08
765	MDP1	-0.218646	0.00154422
766	SNU13	-0.218594	0.0123545
767	NDUFS3	-0.218481	2.29181e-05
768	RNF220	-0.218397	0.00387493
769	MAGEH1	-0.218234	6.85181e-05
770	CHST9	-0.218009	8.799e-10
771	PAPSS2	-0.217996	0.0286975
772	MRPL17	-0.21787	4.57186e-06
773	FBXO9	-0.217695	0.00879741
774	ADRM1	-0.217599	0.000333526
775	COX16	-0.217393	0.00503463
776	CTSA	-0.217308	4.44127e-05
777	CCT3	-0.216762	0.00164573
778	COPS6	-0.216716	0.00111385
779	RPAIN	-0.216706	0.0183201
780	MEA1	-0.216695	2.03469e-06
781	PSMB3	-0.216578	0.00469891
782	LYRM9	-0.2165	1.46954e-06
783	C6orf89	-0.216305	0.0168152
784	FKBP2	-0.215653	1.30907e-08
785	SDHC	-0.215598	1.17215e-05
786	GPAA1	-0.215381	0.00183817
787	CRIP1	-0.215356	0.00479986
788	BAIAP3	-0.214355	3.55292e-05
789	C2orf74	-0.214315	6.11091e-07
790	RTF2	-0.214315	0.0367383
791	TSPAN2	-0.214194	0.00189564
792	NUDCD2	-0.214042	0.000335613
793	PGRMC1	-0.213705	0.00311734
794	RAB13	-0.21359	0.000113299
795	ACAA2	-0.213485	1.70635e-05
796	KIF9	-0.213301	0.00284207
797	PPP1CA	-0.213297	1.29493e-07
798	GSTO2	-0.213292	0.000448574
799	FBXO2	-0.212668	1.86307e-05
800	AIG1	-0.212634	0.000290453
801	ZNF32	-0.212458	4.31184e-05
802	FAM50A	-0.212143	1.68899e-05
803	BAD	-0.211972	3.84818e-05
804	JKAMP	-0.211953	0.00015702
805	TSR3	-0.211953	0.00192794
806	C17orf49	-0.211918	2.09212e-05
807	SPRYD3	-0.211651	0.000150052
808	GET3	-0.21113	0.000547492
809	MRPL27	-0.210241	0.00054236
810	MTUS1	-0.209757	0.000162416
811	GJD2	-0.209713	4.36515e-05
812	CMAS	-0.209316	0.000184924
813	TOMM22	-0.20883	0.0010761
814	CNP	-0.208825	6.29312e-05
815	IRF2BPL	-0.208399	4.83422e-05
816	PDX1	-0.208374	0.00210702
817	UBE2E3	-0.208343	0.00097504
818	ERCC1	-0.20778	3.40543e-05
819	FAM114A1	-0.207241	9.40916e-06
820	COA4	-0.206981	2.37168e-06
821	SLC29A4	-0.206222	0.00195237
822	PDHB	-0.206117	1.45504e-08
823	POLR3GL	-0.205567	1.8388e-05
824	PIFO	-0.205347	0.000350083
825	CDH1	-0.204889	0.00365695
826	PPP2R1A	-0.20461	0.00742589
827	CISD1	-0.2038	0.0108686
828	PRR34-AS1	-0.203181	0.000189959
829	ZNF511	-0.2031	0.0259349
830	LSM1	-0.202851	1.3831e-05
831	PRMT2	-0.20277	0.0106214
832	PARP1	-0.202501	8.15751e-06
833	LIN7B	-0.202439	6.22518e-05
834	STOML2	-0.201644	0.000279623
835	PCYOX1	-0.201531	0.0313001
836	BLOC1S2	-0.201427	0.0186649
837	ITFG1	-0.201282	0.00717349
838	KCNK17	-0.201026	0.000218982
839	MGST2	-0.200921	1.10564e-05
840	CUEDC2	-0.200847	0.000867919
841	TTC37	-0.200657	0.031972
842	SIX3-AS1	-0.200602	0.0025591
843	LINC01574	-0.200389	1.40805e-07
844	ADIPOR1	-0.200349	0.0319829
845	ANAPC15	-0.200323	9.98837e-08
846	PARD6A	-0.200228	1.17384e-06
847	SORT1	-0.200213	0.000334858
848	FKBP3	-0.199997	0.00113095
849	RPH3AL	-0.199996	0.000825727
850	PIN4	-0.199783	1.19601e-06
851	SRA1	-0.199661	8.81223e-05
852	NT5C	-0.199612	0.0190489
853	BACE1	-0.199554	0.00207078
854	EEF1E1	-0.19947	0.00216695
855	ARHGAP24	-0.199423	2.11657e-07
856	DECR1	-0.199056	0.000158081
857	YIPF2	-0.198748	0.0319077
858	EMC4	-0.198504	0.00391448
859	G6PC3	-0.198188	2.5372e-05
860	PPCS	-0.197849	0.00170523
861	URI1	-0.197551	0.0102591
862	C1GALT1C1	-0.197521	1.22796e-07
863	ERG28	-0.197139	0.00110297
864	GCHFR	-0.196867	1.0384e-05
865	AC027644.3	-0.196843	0.000744311
866	FLNB	-0.196789	0.000744549
867	COMMD1	-0.196656	1.71373e-06
868	NCBP2AS2	-0.196632	0.0186968
869	COA8	-0.196231	5.14564e-05
870	ATXN10	-0.196213	0.0211903
871	PDE8B	-0.195873	0.0174131
872	TCEA2	-0.195169	0.000273607
873	LRP11	-0.195099	0.000452147
874	KCNK3	-0.195082	0.0115848
875	PIGT	-0.194993	0.011085
876	MRAP2	-0.194709	0.0013642
877	DHRS4L2	-0.194279	2.22955e-07
878	ICA1	-0.194195	0.0319278
879	VPS13C	-0.194106	0.0170493
880	MRPL23	-0.19389	0.0154283
881	MRPL21	-0.193728	0.000701202
882	CYB5R1	-0.193702	0.0204402
883	TIMM17B	-0.193504	0.00154062
884	SCAMP1	-0.193337	0.003285
885	VPS25	-0.193005	0.00259396
886	KIDINS220	-0.192845	0.0209758
887	IGFBP5	-0.192666	5.11009e-06
888	SSTR2	-0.192487	0.00907947
889	COX20	-0.192344	0.0411974
890	CHCHD1	-0.192116	6.04416e-06
891	HTATSF1	-0.191518	0.0247308
892	FAM174C	-0.191504	0.026994
893	CDC26	-0.19132	0.00115715
894	SLC38A10	-0.190684	0.000303388
895	ABHD17A	-0.190356	0.00430335
896	VBP1	-0.190334	0.00811413
897	ANKRD39	-0.190179	0.000232951
898	DMAC1	-0.190151	5.1871e-06
899	CAMK2N2	-0.189951	0.0321377
900	NAA10	-0.188966	0.0161875
901	TESC	-0.188907	3.52996e-05
902	NOL7	-0.18879	0.00317342
903	IFT27	-0.188546	3.37704e-07
904	FAM3B	-0.188543	1.1358e-05
905	USP11	-0.188503	0.0026857
906	MTCH2	-0.188337	0.000181205
907	NANOS1	-0.188224	0.000378859
908	FLOT1	-0.188211	0.00558343
909	PRKDC	-0.188014	0.0351087
910	CMC1	-0.187658	2.45218e-05
911	SLC43A2	-0.187497	0.00185014
912	WDR34	-0.187145	1.38832e-07
913	WASHC3	-0.187144	0.000432047
914	ZNF580	-0.18711	0.0093284
915	RDH14	-0.186887	0.0472868
916	SEZ6L	-0.186702	0.00185543
917	SPA17	-0.186605	0.00015304
918	KCNH2	-0.18626	0.00166191
919	ACAT1	-0.186247	0.00536409
920	HPF1	-0.185505	0.000254437
921	LRRC23	-0.185454	0.000261784
922	TPM1	-0.185238	0.0278408
923	PPA2	-0.184965	9.97468e-05
924	NTPCR	-0.18478	0.0151742
925	HIKESHI	-0.18477	0.000387486
926	SYT16	-0.184753	0.0234819
927	SESN3	-0.18468	0.0276908
928	RAB25	-0.184137	0.000396611
929	PITPNA-AS1	-0.184018	0.00250822
930	BANF1	-0.183216	0.00342559
931	ZMAT2	-0.18287	0.0478188
932	B4GAT1	-0.182585	5.12224e-05
933	ARL2BP	-0.182414	0.0166259
934	SND1	-0.182342	0.0289096
935	CCM2	-0.182126	9.30292e-05
936	PNMA1	-0.181822	0.00053837
937	MRPL12	-0.181547	5.22243e-08
938	C9orf24	-0.181407	0.000724116
939	BMI1	-0.181314	0.00115298
940	TM7SF3	-0.18127	8.02306e-09
941	SCCPDH	-0.180966	6.58628e-05
942	NCOA1	-0.180813	0.0377949
943	TMED1	-0.180525	0.00033429
944	PTRHD1	-0.18017	0.00230991
945	LDLRAP1	-0.180165	0.00386195
946	LGMN	-0.180079	0.000470965
947	LSAMP	-0.180078	0.00208446
948	SNX17	-0.179991	4.64228e-05
949	ARL4D	-0.179635	5.66569e-06
950	RXRG	-0.179628	4.81288e-06
951	PTPMT1	-0.179348	0.000293243
952	PAM16	-0.179309	0.00504924
953	ABCD3	-0.179137	2.44132e-08
954	CLPP	-0.178938	0.0148108
955	PACRG	-0.178888	6.37984e-05
956	PAFAH1B3	-0.178876	4.82847e-10
957	TENT5C	-0.178497	0.00104507
958	TIMMDC1	-0.178444	0.000374291
959	RBM47	-0.178417	8.87123e-05
960	ABLIM1	-0.178215	0.0185152
961	HEPACAM2	-0.178187	9.82977e-08
962	LYPLA2	-0.178167	7.1591e-06
963	DNPH1	-0.178121	0.000179781
964	ORMDL2	-0.17796	0.00637698
965	SVBP	-0.177913	0.0128503
966	CCDC124	-0.177377	0.0110196
967	FAM222A	-0.177269	0.00675422
968	SELENOP	-0.176695	0.0177567
969	COQ4	-0.176431	0.0462679
970	MAPK8IP1	-0.176057	0.0345145
971	COPS4	-0.175835	2.15947e-05
972	B9D1	-0.175473	0.00145263
973	TMEM9B	-0.175298	0.0448131
974	NAE1	-0.174737	0.0430771
975	LEPROTL1	-0.174445	0.000233571
976	LINC00623	-0.174231	0.0065305
977	EPB41L4B	-0.174058	0.00157686
978	PIGX	-0.173939	0.00201479
979	COPS7A	-0.173777	1.81047e-07
980	MGMT	-0.173777	8.5322e-07
981	BMP5	-0.173762	0.0311966
982	RIN2	-0.172837	4.79918e-05
983	DNAJC21	-0.172813	0.0410696
984	UBAC1	-0.172266	0.0278592
985	CFC1	-0.172101	9.23137e-08
986	STX8	-0.171884	7.77163e-06
987	ENTPD3	-0.170889	0.00375547
988	P4HA2	-0.170871	3.0177e-09
989	CCT5	-0.17047	0.00155929
990	HAGH	-0.170187	0.000738293
991	AP1M2	-0.170035	1.44922e-05
992	LAPTM4B	-0.169899	0.0255145
993	GLCE	-0.169768	0.0173096
994	POLR3K	-0.169468	1.22453e-07
995	NOL4	-0.168814	0.042465
996	NOL3	-0.168727	0.0399318
997	PTGR1	-0.168407	7.63943e-06
998	PDK3	-0.168119	0.0193419
999	SDHAF3	-0.167939	3.61119e-07
1000	SLC39A3	-0.167285	0.000131388
1001	NDN	-0.166535	0.0228177
1002	HDAC1	-0.166452	7.64914e-06
1003	PITPNA	-0.166089	0.000128406
1004	SLC12A5	-0.165855	0.0044615
1005	SAYSD1	-0.165806	3.56398e-05
1006	SSX2IP	-0.165768	0.0415219
1007	ALDH2	-0.165473	0.00016033
1008	ERI3	-0.165403	0.0107022
1009	FAM136A	-0.165213	5.00263e-05
1010	PSMG4	-0.165187	0.038703
1011	ACTR3	-0.165025	0.00204587
1012	SRD5A1	-0.164279	0.0330697
1013	CORO1B	-0.164239	5.99877e-07
1014	MPV17	-0.164229	0.000565271
1015	NMRK1	-0.164222	0.00163872
1016	MFSD12	-0.164209	8.99157e-06
1017	C17orf58	-0.164055	6.13207e-07
1018	POLR2G	-0.163865	0.00428292
1019	HPRT1	-0.163588	0.0197189
1020	NDUFV1	-0.163572	0.0455856
1021	NFIA	-0.16287	0.00139606
1022	KCNMB2	-0.162679	0.00443133
1023	PTPRF	-0.162656	0.0151223
1024	DLEU1	-0.162624	0.000440663
1025	TCTN1	-0.162449	0.000882618
1026	B4GALT7	-0.161995	1.71117e-05
1027	CTDSPL	-0.161929	0.000156078
1028	MRLN	-0.161681	0.00838709
1029	CDKN2D	-0.161601	0.00717245
1030	TMEM37	-0.16133	4.02809e-05
1031	UBE3C	-0.161241	0.0472338
1032	LDOC1	-0.160884	0.0201303
1033	GET1	-0.160752	0.00171519
1034	PON2	-0.16003	0.0308147
1035	KATNBL1	-0.159907	0.0118393
1036	SPINT1	-0.159605	0.00348134
1037	CFAP410	-0.159532	0.0466805
1038	C1orf194	-0.159494	1.14251e-06
1039	ZBED3	-0.159394	0.0040265
1040	PLXNB2	-0.159135	0.0285564
1041	TMEM126B	-0.158095	0.000270666
1042	PLGRKT	-0.157886	6.49955e-05
1043	MZF1	-0.157862	0.0148854
1044	AKR1B1	-0.157169	0.00809088
1045	CBX1	-0.15715	0.0300151
1046	ZDHHC2	-0.157091	0.0269235
1047	SMIM5	-0.1567	0.000277836
1048	NECTIN3	-0.156552	0.00427164
1049	SPAG7	-0.156509	0.0278355
1050	ANXA6	-0.156337	3.71346e-07
1051	NT5DC1	-0.156127	0.00285942
1052	MBOAT7	-0.156086	0.0135691
1053	ZFAND2B	-0.155334	0.00772812
1054	LLGL2	-0.154923	0.000600299
1055	RANGRF	-0.154917	6.86882e-06
1056	RASGRF1	-0.154794	0.0126645
1057	PRKACB	-0.154656	0.0109084
1058	ZDHHC12	-0.154573	0.00377694
1059	MRPS28	-0.154337	0.0311281
1060	C12orf76	-0.153528	0.0209628
1061	MRPL28	-0.153448	0.00693329
1062	TM7SF2	-0.152778	0.00115127
1063	NAPG	-0.152679	0.00691807
1064	MARS	-0.152536	0.00138136
1065	TCEAL1	-0.152193	0.00401348
1066	ITGB1BP1	-0.151979	0.00182566
1067	ACAP3	-0.151948	0.00275675
1068	SLC37A4	-0.151772	0.000142239
1069	PFDN4	-0.151728	0.000870521
1070	WDR1	-0.151283	0.00110984
1071	CNIH1	-0.150789	0.0102236
1072	NAT14	-0.150638	0.00239164
1073	CABCOCO1	-0.150417	0.000817142
1074	TSEN15	-0.150109	0.0112041
1075	CTNNBIP1	-0.150089	2.15531e-05
1076	CDK5R1	-0.14992	0.0040882
1077	TAOK3	-0.149682	0.00828012
1078	ZFYVE21	-0.149531	8.66264e-07
1079	MRPL19	-0.149427	0.00958928
1080	CBR1	-0.149177	0.0032808
1081	METTL7A	-0.148131	0.00107018
1082	JPT1	-0.14801	0.0067456
1083	SHARPIN	-0.147708	0.000383808
1084	C8orf82	-0.147311	0.00811616
1085	SYTL1	-0.146871	0.000390567
1086	BABAM1	-0.146749	0.00211583
1087	ADSS	-0.146327	0.00533617
1088	SEPTIN11	-0.146172	0.00818948
1089	HDDC3	-0.146127	0.00396939
1090	RAB4B	-0.146038	0.000157275
1091	NUDT2	-0.14528	0.015337
1092	EMB	-0.14407	0.0194344
1093	P3H3	-0.143984	0.00333984
1094	CMSS1	-0.143499	0.00122834
1095	AKTIP	-0.143419	0.000399668
1096	DIPK1B	-0.1429	3.29225e-07
1097	CDIPT	-0.142723	0.00342968
1098	COPG1	-0.142702	0.0172789
1099	MTUS2	-0.142414	0.00170981
1100	FAM172A	-0.140886	0.00110084
1101	TM2D1	-0.140846	0.0231618
1102	GRHPR	-0.140655	0.00254708
1103	MYO1B	-0.140342	0.0231739
1104	PPP4C	-0.14025	0.014296
1105	KIAA0100	-0.140078	0.00131977
1106	PIGK	-0.139162	7.593e-05
1107	ASRGL1	-0.13868	0.00744827
1108	NIT2	-0.138515	0.000390814
1109	PIPOX	-0.138357	1.51469e-09
1110	UBE2D4	-0.137885	0.0268997
1111	GNG7	-0.137855	0.000102717
1112	ELOF1	-0.137609	0.0345555
1113	SSBP3	-0.137572	0.0136387
1114	TMEM150C	-0.137071	0.000335914
1115	APOOL	-0.13702	0.00356664
1116	CRB3	-0.136988	0.0062219
1117	APOO	-0.136772	0.00325719
1118	RNASET2	-0.13639	0.00988032
1119	C11orf74	-0.136001	0.0042157
1120	SCAMP4	-0.135987	1.08864e-05
1121	CTXN1	-0.135903	0.00103631
1122	R3HDM2	-0.134722	0.00121997
1123	MRPL46	-0.134559	0.00321145
1124	AP003307.1	-0.134396	0.00515288
1125	CCDC115	-0.134036	0.0142964
1126	PIH1D1	-0.133176	0.00481738
1127	UBA1	-0.133155	0.00996374
1128	MMAB	-0.133057	0.0210216
1129	MVB12A	-0.132288	2.6681e-07
1130	DCBLD1	-0.132096	0.00133342
1131	TMEM223	-0.131996	0.00448732
1132	MRPS6	-0.131812	0.00216682
1133	MPPE1	-0.131742	0.00380512
1134	GSTZ1	-0.131618	0.0128182
1135	AAMDC	-0.131515	0.0035303
1136	GOLM1	-0.131508	0.00694156
1137	TMEM25	-0.131274	0.000125746
1138	EFCAB2	-0.130956	0.00153904
1139	SEMA5A	-0.130828	0.000471404
1140	HS6ST1	-0.130743	0.00194052
1141	TTC39A	-0.130696	0.00613203
1142	BCAT2	-0.130213	0.00173257
1143	CABP7	-0.130005	8.25377e-06
1144	FGFBP3	-0.129643	0.000845358
1145	PDZD11	-0.129608	0.00208483
1146	ABHD15	-0.128671	0.000316324
1147	EFHD2	-0.128585	0.0268272
1148	EPS8L2	-0.128508	0.010381
1149	BCR	-0.128021	0.0185225
1150	ZNRF1	-0.127782	0.000509846
1151	SERGEF	-0.127544	0.00990024
1152	UBTF	-0.12739	0.0394186
1153	AC244090.1	-0.127172	0.000454894
1154	PRKAR2B	-0.127032	0.00138113
1155	RNASEH2B	-0.126783	0.00213141
1156	FDX2	-0.12578	0.0148736
1157	RAD51C	-0.125631	0.000561924
1158	RGN	-0.125162	0.000190527
1159	NPM2	-0.125154	0.041099
1160	STN1	-0.124849	0.026325
1161	ILK	-0.124835	0.0035252
1162	CD200	-0.124674	0.000438391
1163	TRAF4	-0.124493	0.000230101
1164	TXNDC9	-0.124131	0.0275714
1165	MRPL24	-0.123671	0.000729861
1166	STRBP	-0.123067	0.0432509
1167	C11orf49	-0.123048	0.0120599
1168	IQSEC1	-0.122595	0.00228816
1169	STK25	-0.122538	0.0159822
1170	SNRNP35	-0.122439	0.00268673
1171	DNASE2	-0.122401	0.00155223
1172	STXBP6	-0.122326	0.0191827
1173	RAB40B	-0.122245	0.00647546
1174	SNCB	-0.122127	0.00863944
1175	BSPRY	-0.122112	0.00230989
1176	TBC1D5	-0.121978	0.000393544
1177	BOLA2	-0.121452	0.0478485
1178	TWF2	-0.1205	0.00188852
1179	ADI1	-0.119657	0.00234435
1180	SLC35E3	-0.119554	0.0114379
1181	RUVBL1	-0.118883	0.00897463
1182	DIXDC1	-0.117857	0.0231734
1183	USE1	-0.117672	0.0369488
1184	AL359258.2	-0.117663	0.00666458
1185	IDNK	-0.11736	0.0107405
1186	SYNE4	-0.117314	0.014187
1187	PCNA	-0.117019	3.92779e-05
1188	MESP1	-0.116455	0.0273904
1189	SLC27A5	-0.116327	0.0478006
1190	NSMCE1	-0.115892	0.0139481
1191	ACVR1C	-0.115867	0.019696
1192	CNPY3	-0.115515	0.0281133
1193	ABAT	-0.114832	0.00855062
1194	GCA	-0.114766	0.0325493
1195	FAM104B	-0.114624	0.00290415
1196	ARHGAP18	-0.114476	0.00294849
1197	MPP1	-0.113886	0.00584455
1198	HOMER2	-0.113233	0.000888338
1199	SLC16A9	-0.112242	0.0164814
1200	CHD3	-0.112146	0.0477355
1201	VWA5B2	-0.111751	0.0359824
1202	CMBL	-0.111288	0.0013517
1203	GPS1	-0.110762	0.0042204
1204	RUVBL2	-0.110701	0.000644646
1205	CHCHD6	-0.110483	0.00853677
1206	HIBADH	-0.110455	0.000641203
1207	CAPN13	-0.110096	5.43392e-05
1208	PIK3R2	-0.109832	0.00616974
1209	LTA4H	-0.109486	0.00376828
1210	SNAPIN	-0.10899	0.0252572
1211	LDLRAD3	-0.108628	0.0317777
1212	TMEM45A	-0.108553	0.0103276
1213	DCK	-0.108448	0.0255173
1214	TMEM17	-0.108314	0.000117614
1215	SPATC1L	-0.108237	0.00224564
1216	TMEM101	-0.107884	0.0439632
1217	C1orf210	-0.107353	6.31592e-05
1218	DDAH2	-0.107002	0.00720633
1219	CC2D2A	-0.106831	0.0178933
1220	FGF12	-0.106777	3.06117e-05
1221	BPHL	-0.106051	0.00138775
1222	PLOD3	-0.105799	0.0271455
1223	ACTN1	-0.105648	0.0356511
1224	VPS41	-0.105421	0.034861
1225	MRTO4	-0.105307	0.0438557
1226	HAGHL	-0.104964	0.00330115
1227	SDSL	-0.103324	0.000858937
1228	SPINK2	-0.102875	0.0300899
1229	MAN1C1	-0.101836	0.000240273
1230	KRTCAP3	-0.101264	0.00726596
1231	PHF6	-0.101243	0.0290735
1232	CD302	-0.10102	0.0360123
1233	REEP1	-0.100152	0.000532379
1234	NDRG3	-0.100014	6.31697e-05
