# Supplementary material for: Dysfunctional β-cell longevity in diabetes relies on energy conservation and positive epistasis
Source: Life Sci Alliance. 2024 Sep 23;7(12):e202402743. doi: 10.26508/lsa.202402743 (PMC11420665; doi:10.26508/lsa.202402743)
Supplement: Supplementary file 5 [file LSA-2024-02743_TableS5.xlsx]

## Sheet: Table S5_T2D PFKFB3
Table S5. DEGs in T2DPFKFB3
No.	Up-regulated genes	avg_log2FC	p_val_adj
1	RGS16	0.645256	0.0124032
2	SLC18A2	0.53016	0.000448774
3	NISCH	0.504745	0.00048031
4	MLXIPL	0.458392	0.00071232
5	KCNQ2	0.448973	0.000724659
6	KIFC2	0.446979	2.70591e-05
7	RPH3AL	0.426009	0.00345755
8	PLCH2	0.418485	0.00196326
9	GP1BB	0.379099	0.00233352
10	ZNF189	0.373151	0.000428845
11	TFCP2L1	0.36669	0.00652068
12	SHTN1	0.362818	0.00417778
13	GLIS3	0.334148	0.00454747
14	NXF1	0.331291	0.00571516
15	ELFN2	0.327443	0.00694183
16	MAP6	0.324139	0.00956833
17	AGAP9	0.318102	0.00564946
18	CMTR1	0.3081	0.0196071
19	PRR12	0.307334	0.0418438
20	CIAPIN1	0.29874	0.00650005
21	TNK2	0.297402	0.00840674
22	NAIP	0.296383	0.00764943
23	D2HGDH	0.292092	0.0315623
24	CUL1	0.284114	0.0227059
25	ABCC8	0.282051	0.0356076
26	BAIAP2	0.281879	0.0216134
27	PKD1	0.279555	0.00625167
28	PDE8B	0.278777	0.00884046
29	NPIPA1	0.273433	0.0331085
30	SLC30A9	0.272996	0.0450114
31	BRCA1	0.272651	0.0163987
32	ZNF592	0.267763	0.0225996
33	ALPK3	0.264961	0.0452587
34	RANBP2	0.26393	0.016263
35	NFYA	0.263779	0.0497195
36	TGFBR3	0.261533	0.0486243
37	LENG8	0.260769	0.00890062
38	PDE4DIP	0.254126	0.0237417
39	LAIR1	0.249156	0.0383659
40	ZNF761	0.248292	0.0373834
41	TVP23B	0.247268	0.00807352
42	TMEM259	0.246534	0.0189656
43	PKIB	0.245454	0.0335789
44	MYO3A	0.243232	0.0286481
45	USO1	0.239298	0.0397724
46	GRIA2	0.237887	0.0381463
47	GANAB	0.23534	0.0496325
48	LRP10	0.234576	0.0375456
49	NT5DC2	0.2339	0.0287542
50	MON2	0.232935	0.0460957
51	USHBP1	0.231673	0.0298541
52	BMP5	0.230309	0.0373442
53	KLHL17	0.230286	0.0421647
54	CCDC59	0.227491	0.024149
55	ANKRD11	0.227389	0.0260799
56	AUP1	0.22241	0.0214816
57	ZNF587	0.221794	0.0283915
58	BAIAP3	0.220789	0.0322743
59	EPN2	0.220498	0.0286036
60	SRGAP2B	0.219821	0.0161858
61	KCNMA1	0.219388	0.0105323
62	TMEM50B	0.215914	0.0200537
63	GTF3C1	0.214874	0.0224258
64	USP34	0.214642	0.0252307
65	MINDY3	0.214167	0.0222633
66	RUFY3	0.212917	0.0321483
67	RASA4	0.210968	0.0387623
68	SRSF11	0.208145	0.0189195
69	ZNF669	0.207053	0.0464369
70	GCGR	0.205817	0.035595
71	PDS5A	0.204755	0.0105643
72	RPS6KB1	0.201705	0.0319845
73	HEXIM2	0.198875	0.038191
74	UPK3BL1	0.196855	0.0282622
75	SRSF1	0.196278	0.0348442
76	VEGFA	0.19406	0.0471728
77	COBL	0.190037	0.0340374
78	TTC7A	0.187948	0.0489282
79	CCS	0.184694	0.0328063
80	SLC8A1	0.178543	0.0453301
81	MSTO1	0.177828	0.0385581
82	MAP1LC3A	0.175865	0.047347
83	CDK9	0.170924	0.0132751
84	FBRS	0.170573	0.032013
85	UPK3BL2	0.170185	0.0294145
86	MRPS16	0.165786	0.0288286
87	PLEKHG4	0.146956	0.0476547
No.	Down-regulated genes	avg_log2FC	p_val_adj
1	SST	-1.22406	0.000117768
2	TTR	-1.20879	0.000665245
3	GCG	-1.11895	0.00500978
4	PRSS2	-1.10327	0.00384997
5	CPA1	-1.07523	0.00563961
6	PRSS3	-1.07522	0.00283006
7	CTRB1	-1.00169	0.00356748
8	CTRB2	-0.989564	0.0224274
9	CELA3A	-0.965449	0.00497395
10	CEL	-0.951385	0.00412115
11	PNLIPRP1	-0.930662	0.000790114
12	SYCN	-0.930638	0.0296521
13	CPB1	-0.915754	0.00862249
14	PNLIP	-0.910709	0.00995922
15	REG1A	-0.905085	0.0454778
16	CLPS	-0.898797	0.0105611
17	CELA2A	-0.898078	0.00723481
18	CLU	-0.883905	0.00074803
19	PLA2G1B	-0.877547	0.0241469
20	CTRC	-0.871086	0.0207762
21	CELA3B	-0.790195	0.0124637
22	SERPINA1	-0.760842	0.043504
23	GP2	-0.740307	0.0161379
24	SPINK1	-0.738327	0.0155828
25	HLA-A	-0.730517	0.000285396
26	HLA-B	-0.704812	0.00929508
27	ATP5MC2	-0.689624	0.000109773
28	RPS11	-0.618791	0.00307851
29	FTH1	-0.618782	4.72111e-05
30	GATM	-0.61706	0.0058374
31	SPP1	-0.613993	0.00254268
32	RPL37A	-0.588493	0.0190404
33	BCAT1	-0.582066	0.0079259
34	PCSK1N	-0.577856	0.0196753
35	PRKRIP1	-0.576542	0.00831137
36	IGFBP7	-0.573291	0.000663529
37	CHGA	-0.572091	0.0303113
38	GJC3	-0.571082	6.11078e-05
39	RPLP1	-0.561401	0.00864447
40	DHRS1	-0.561202	0.0435391
41	CRLF1	-0.551469	0.000319388
42	CT47B1	-0.546474	5.28303e-05
43	IL4I1	-0.54616	0.000298599
44	RPL31	-0.544715	0.0156814
45	RPL37	-0.543846	0.00271717
46	CTRL	-0.541766	0.0375912
47	IGFBP2	-0.535804	0.00175876
48	SMAD2	-0.532797	0.00100588
49	PTBP1	-0.520728	0.000878457
50	RPS17	-0.51775	0.00537508
51	ELL2	-0.515401	1.99421e-05
52	ZNF281	-0.512687	0.00024355
53	TMA7	-0.511153	6.69096e-05
54	CYSTM1	-0.509785	0.000279587
55	RPS2	-0.50733	0.00233274
56	CCDC13	-0.503366	0.0264859
57	PTMA	-0.502393	0.0195996
58	ADAM15	-0.500529	0.00165536
59	ANPEP	-0.499758	0.000115215
60	RPLP0	-0.494481	0.0327229
61	MZT2B	-0.4941	0.000535089
62	SMIM24	-0.492992	0.00172947
63	RPL23	-0.48681	0.00130049
64	SPATA2L	-0.486534	0.00456894
65	TMSB10	-0.486048	0.00235938
66	RPL28	-0.483291	0.0162328
67	GLS	-0.482162	0.000884728
68	GPX3	-0.481524	0.000788822
69	PDCL3	-0.477197	0.0104513
70	ST3GAL2	-0.475955	0.00764249
71	PASK	-0.475903	0.0264352
72	PNO1	-0.474074	0.00105442
73	MAZ	-0.472714	4.68055e-05
74	RPS3	-0.467906	0.0163694
75	RPS15	-0.464405	0.00836296
76	CELA2B	-0.463832	0.0335706
77	NPB	-0.461246	0.0084454
78	CNBP	-0.457223	0.00930269
79	MOCS3	-0.456308	0.000942334
80	RPS21	-0.455437	0.0161453
81	EZR	-0.452694	0.000833034
82	H1-2	-0.452463	0.000549906
83	LOXL4	-0.450524	0.00735383
84	RPS25	-0.449793	0.018718
85	NACA	-0.447771	0.0216223
86	BRI3	-0.443737	0.00563557
87	KCNK4	-0.437657	5.10181e-06
88	CCDC61	-0.437294	0.00858392
89	TMX3	-0.43684	0.00364313
90	RPS19	-0.43044	0.00762401
91	BTG2	-0.429813	0.00781783
92	FCGBP	-0.429405	0.000982053
93	ATP5MG	-0.426374	0.0208608
94	TTC33	-0.425925	0.0358678
95	CCDC24	-0.424871	0.000133778
96	RPL18	-0.424763	0.0136348
97	PPP1R1A	-0.422959	0.000262258
98	COX6A1	-0.422921	0.000948873
99	RHOA	-0.421839	0.00505033
100	RPL15	-0.421757	0.0148324
101	TMSB4X	-0.417783	0.0295376
102	TMEM30A	-0.41711	2.29685e-05
103	RPL7	-0.416986	0.0277583
104	FAS	-0.4147	0.0180559
105	ZNF705A	-0.41378	0.0104279
106	RPS8	-0.411702	0.0308059
107	KDELR1	-0.411353	0.0282868
108	HLA-E	-0.409734	0.0385309
109	MZT2A	-0.408749	0.0113067
110	EBI3	-0.408713	2.31471e-05
111	RPS7	-0.408209	0.0130494
112	AMPD1	-0.407867	0.00126232
113	CUL4A	-0.407745	0.00419005
114	PFDN5	-0.406639	0.0290893
115	VIM	-0.406155	0.00976285
116	RNF181	-0.405653	0.00978509
117	STYK1	-0.403579	0.000342383
118	CTU1	-0.403144	0.00114907
119	CRYBA2	-0.402784	0.00313113
120	OR8U9	-0.401721	0.000409794
121	CFHR1	-0.401508	0.00224667
122	RPL9	-0.400779	0.0164306
123	ALB	-0.400499	0.00300122
124	SOD2	-0.399568	0.00518393
125	HSPB1	-0.399222	0.0141161
126	SLC22A23	-0.396309	0.000190877
127	SLC7A2	-0.394954	0.0156836
128	RPL26	-0.394781	0.00909441
129	CD83	-0.394738	0.0061216
130	SNRK	-0.393482	0.00358647
131	YIF1A	-0.393256	0.0303747
132	RPL32	-0.392553	0.0178535
133	ETNK1	-0.390471	0.0478831
134	SIGIRR	-0.389778	0.00298592
135	KLK1	-0.389528	0.0353831
136	OS9	-0.389432	0.0268369
137	RPL22	-0.388487	0.047494
138	RPS6	-0.387096	0.0260139
139	USP39	-0.386776	0.00873219
140	HNRNPUL2	-0.386701	0.00579805
141	RACK1	-0.384787	0.0273615
142	TSC22D3	-0.383983	0.00462609
143	TM4SF4	-0.383568	0.00405517
144	CRYGA	-0.383273	0.00876378
145	HMGCLL1	-0.382483	0.0353919
146	F10	-0.380809	0.0105548
147	PAFAH1B2	-0.380516	0.00188652
148	TMED8	-0.380447	0.0331808
149	RPL8	-0.38029	0.0152734
150	TBC1D9B	-0.37991	8.39455e-05
151	NDUFB4	-0.379324	0.0195474
152	VAMP8	-0.376916	0.000819914
153	HSP90AB1	-0.375328	0.0483518
154	GSTP1	-0.374567	0.00551694
155	SLC10A3	-0.373386	0.00065642
156	ATP5MK	-0.373291	0.0323533
157	MSL1	-0.373162	0.0225055
158	RPL21	-0.369506	0.0214591
159	MAGEA4	-0.369357	0.0132844
160	GABARAPL2	-0.368292	0.0286734
161	RPS27L	-0.368263	0.0431301
162	PM20D2	-0.365399	0.00740526
163	TBCA	-0.364755	0.0177634
164	UBTF	-0.364719	0.0136946
165	UBE2K	-0.364482	0.0158329
166	UQCR11	-0.364449	0.000471301
167	RPS16	-0.362933	0.00598843
168	FIS1	-0.360619	0.00644384
169	PDZD2	-0.359212	0.016194
170	TUBA1C	-0.35883	0.0265574
171	RPLP2	-0.358082	0.00307111
172	TPM1	-0.35767	0.00299157
173	C12orf57	-0.356983	0.0161695
174	QDPR	-0.356921	0.0139572
175	NME2	-0.356856	0.00734015
176	RAB3C	-0.354872	0.0109566
177	QRICH1	-0.354695	0.00633429
178	SERPING1	-0.353899	0.00568752
179	H4C2	-0.353556	0.0395465
180	ALDH3B2	-0.353275	0.0164958
181	EIF5A	-0.352145	0.044954
182	RPS29	-0.351263	0.0207409
183	NDUFS5	-0.351142	0.0105774
184	NFKB2	-0.351011	0.0194706
185	H4C15	-0.350652	0.00636885
186	SKIL	-0.34985	0.00633227
187	EDC3	-0.349796	0.0402944
188	TRAF3IP3	-0.349406	0.000302554
189	PRPF39	-0.349184	0.0111318
190	NUCKS1	-0.348413	0.00327294
191	ISG15	-0.345993	0.0269626
192	PER1	-0.345896	0.0260979
193	ATRX	-0.344656	0.0175101
194	PSMD8	-0.344502	0.0106807
195	CUZD1	-0.344083	0.042935
196	HLA-C	-0.343943	0.00590005
197	SRI	-0.341891	0.000231964
198	SIRT6	-0.341886	0.0115441
199	CUTA	-0.340874	0.00338039
200	ACTR3	-0.339606	0.00159556
201	CABIN1	-0.339582	0.0444865
202	H2AC6	-0.339346	0.0131561
203	CFTR	-0.338936	0.00440544
204	NPM1	-0.337797	0.0124395
205	TOB1	-0.337702	0.00668767
206	VPS29	-0.336702	0.0335173
207	CTAGE9	-0.336395	0.00653818
208	RNASEK	-0.336353	0.0184336
209	PRELID1	-0.336254	0.0146387
210	ATXN7	-0.335234	0.02584
211	NOL8	-0.334353	0.0275017
212	ZPR1	-0.333759	0.0271767
213	STX10	-0.332897	0.00509571
214	COX4I1	-0.332879	0.0321064
215	IL11RA	-0.332282	0.0385852
216	RAB7A	-0.332068	0.0212591
217	G6PD	-0.331667	0.0356666
218	ALDH1A1	-0.331385	0.0173853
219	EIF4G2	-0.331131	0.00643633
220	TMED6	-0.329832	0.0233136
221	ATP6V1E1	-0.329567	0.00670561
222	RAD21	-0.329091	0.00107374
223	OSGIN1	-0.328801	0.0484838
224	PSMD7	-0.328526	0.0457548
225	PRDX1	-0.328089	0.0111481
226	ATP5IF1	-0.327766	0.0195314
227	PDCD4	-0.327738	0.0054051
228	EVA1A	-0.326306	0.0135651
229	SERPINB1	-0.326107	0.0244655
230	YWHAE	-0.325897	0.0187913
231	MRPL3	-0.325863	0.0118567
232	RPL5	-0.324331	0.0249315
233	PHLDB2	-0.323956	0.0210144
234	COX8A	-0.323476	0.0315088
235	H4C13	-0.32291	0.0139385
236	LRATD2	-0.321802	0.0297073
237	SNURF	-0.320384	0.00543256
238	PPP2R2D	-0.319712	0.00116611
239	SDF4	-0.319081	0.00136183
240	SLC35G6	-0.318846	0.0250512
241	KCTD12	-0.318758	0.00462169
242	ATP6V0B	-0.318405	0.000864545
243	TMEM176A	-0.318265	0.0322822
244	H3-3B	-0.316448	0.00920807
245	MIF	-0.315885	0.00829425
246	NDUFS6	-0.31556	0.0244053
247	RPL11	-0.315469	0.0402277
248	NAA20	-0.31331	0.00840488
249	ARF1	-0.31315	0.0398458
250	KANK3	-0.313116	0.0342789
251	YBX1	-0.312548	0.0144018
252	MAP1LC3B2	-0.311687	0.0250289
253	ZDHHC16	-0.311507	0.0104638
254	CEACAM18	-0.311478	0.00401097
255	CD74	-0.311259	0.0213521
256	POM121C	-0.31033	0.0138349
257	SLFN11	-0.309655	0.0213091
258	TIMP1	-0.308531	0.042605
259	ATP5F1B	-0.307468	0.022339
260	NDUFA1	-0.307208	0.0150247
261	EIF4B	-0.307154	0.000893712
262	CALCOCO2	-0.306326	0.000210179
263	ANKRD17	-0.305918	0.0120175
264	TXN2	-0.305132	0.00712313
265	XBP1	-0.304357	0.0475516
266	INSR	-0.302959	0.00966789
267	KDM4B	-0.302878	0.00132111
268	CITED2	-0.301377	0.0158736
269	IRX2	-0.30084	0.0117501
270	RAB3GAP1	-0.300173	0.0120137
271	ZFTA	-0.300059	0.0183319
272	KIF12	-0.29957	0.0169457
273	DBI	-0.299013	0.00158907
274	FDX1	-0.298838	0.0203922
275	SHROOM2	-0.298571	0.00294362
276	PXN	-0.298024	0.00789856
277	DUSP1	-0.298003	0.0243622
278	RPL36	-0.296646	0.0390288
279	CCL19	-0.296547	0.0382233
280	GABARAP	-0.295815	0.0103429
281	ACOT1	-0.295785	0.0216695
282	MYDGF	-0.295027	0.0158023
283	H1-0	-0.294675	0.0179632
284	NKX2-4	-0.293306	0.0247001
285	MECP2	-0.293224	0.0233246
286	EIF3K	-0.292902	0.00924935
287	GALNT2	-0.292097	0.0411177
288	CREBL2	-0.29165	0.0182318
289	ADRB1	-0.290498	0.0378014
290	ATP5MJ	-0.289101	0.0267799
291	NKX1-2	-0.28895	0.0217404
292	RUNDC1	-0.287834	0.0296328
293	RAB2A	-0.287679	0.03132
294	ROCK1	-0.28621	0.0447715
295	CSK	-0.285433	0.0493733
296	TSC22D1	-0.285339	0.0465053
297	CHCHD10	-0.284934	0.0351456
298	GPS1	-0.28364	0.00840864
299	PDE4C	-0.28271	0.0184761
300	GPHB5	-0.282338	0.0098297
301	SDCBP	-0.281587	0.0353149
302	PGRMC2	-0.280982	0.0332006
303	CYC1	-0.280882	0.00246313
304	HNRNPU	-0.280303	0.0189864
305	SLC35F3	-0.279784	0.00578968
306	VPS28	-0.279649	0.00156312
307	MPLKIP	-0.279202	0.0402351
308	SGK1	-0.278993	0.0329395
309	MADD	-0.278748	0.0125876
310	DDRGK1	-0.277987	0.0182757
311	MRFAP1L1	-0.277944	0.00586991
312	MRPL53	-0.277322	0.0442955
313	CCNK	-0.277163	0.0327059
314	FAM3A	-0.277131	0.0168769
315	MYL6	-0.276917	0.0110054
316	CCNI	-0.276398	0.0487148
317	S100A11	-0.276148	0.0265776
318	KLHL33	-0.276077	0.0469949
319	TSSC4	-0.275538	0.0367888
320	LRAT	-0.27511	0.0197106
321	CASTOR2	-0.272779	0.0105067
322	TRAPPC5	-0.272403	0.0420317
323	HTR1E	-0.271299	0.00301865
324	FAM177A1	-0.270645	0.0355275
325	RPL36A	-0.270242	0.0254438
326	WIPI1	-0.269995	0.00505069
327	MICOS10	-0.268931	0.0280607
328	FNDC3B	-0.26891	0.015762
329	PPP2CB	-0.26864	0.0314888
330	SPINK8	-0.26809	0.00980549
331	UQCRQ	-0.267286	0.0333176
332	CIAO2A	-0.267176	0.0311546
333	PURA	-0.266145	0.0314604
334	CAPRIN1	-0.266014	0.0252846
335	ITPRID2	-0.265671	0.0274447
336	CNNM3	-0.265373	0.0153154
337	DND1	-0.265265	0.0340738
338	HLA-DRB1	-0.264027	0.0259423
339	CTNNB1	-0.263613	0.0266552
340	SORBS3	-0.263556	0.0423739
341	NOP53	-0.26303	0.0158792
342	AAK1	-0.261984	0.0246662
343	C11orf58	-0.261919	0.0149247
344	TMEM160	-0.261725	0.0140016
345	COX5A	-0.261417	0.017576
346	MARCKS	-0.261024	0.0176969
347	DDOST	-0.260566	0.0346347
348	METRN	-0.260413	0.0397204
349	DNMBP	-0.259599	0.0319833
350	SEC11A	-0.259224	0.0301015
351	GNG5	-0.258525	0.0248311
352	AK2	-0.258021	0.0275442
353	MED21	-0.256728	0.0154587
354	XPO6	-0.256444	0.043138
355	NAP1L2	-0.256008	0.0154112
356	PEG10	-0.255551	0.00556511
357	NUP85	-0.255497	0.0171596
358	GOLPH3	-0.254466	0.0254129
359	FBXO2	-0.252405	0.0264763
360	KPNA3	-0.251479	0.0385612
361	DSTN	-0.249859	0.0348435
362	RAD23B	-0.24959	0.0410941
363	SH3YL1	-0.24894	0.00323443
364	SERP1	-0.248752	0.0336466
365	RAB1B	-0.248266	0.0455851
366	CD72	-0.247658	0.00416684
367	C1GALT1	-0.247252	0.0404416
368	EIF3L	-0.246942	0.0469233
369	HERPUD2	-0.246706	0.0143151
370	UBE2B	-0.24473	0.0195867
371	MESP1	-0.244027	0.0102018
372	EIF4H	-0.243541	0.0184854
373	STAT4	-0.243465	0.0265767
374	NKX3-1	-0.243359	0.0212343
375	JAKMIP2	-0.242796	0.0233974
376	RNF144A	-0.240837	0.0357463
377	RAP1A	-0.240757	0.03869
378	NAA50	-0.240055	0.0354418
379	PRR5L	-0.238261	0.0426966
380	UGP2	-0.236948	0.0346367
381	TOP1	-0.236689	0.0423624
382	EIF4A1	-0.236584	0.0316121
383	PSME1	-0.23579	0.0240265
384	EIF3F	-0.234895	0.0289987
385	HLA-DMB	-0.234802	0.0220455
386	CCDC137	-0.234301	0.024752
387	ZXDC	-0.233204	0.0383248
388	CDC42EP5	-0.232735	0.0238711
389	C15orf48	-0.231514	0.00678339
390	HBA1	-0.231431	0.0193064
391	GSC	-0.230866	0.0302432
392	IGF1R	-0.230158	0.0237546
393	NUS1	-0.227286	0.0135133
394	SERPINA12	-0.227219	0.0103239
395	NPY4R	-0.226294	0.0404467
396	FLCN	-0.225652	0.015898
397	TSSK6	-0.225494	0.0338761
398	RBM47	-0.224964	0.0331846
399	DDT	-0.22407	0.0350108
400	ZYX	-0.222966	0.0218243
401	WSB2	-0.222655	0.0202653
402	AGAP1	-0.222492	0.0245692
403	SIN3B	-0.222014	0.00806424
404	CLIC1	-0.221851	0.0428051
405	HBZ	-0.221766	0.0228911
406	GPRC5C	-0.221698	0.0134386
407	OBSCN	-0.221362	0.028783
408	ANXA4	-0.221125	0.0313268
409	GPR157	-0.220901	0.0253806
410	RBX1	-0.220046	0.0275955
411	SRSF9	-0.218287	0.0311559
412	RAB11A	-0.214811	0.0278527
413	RSL1D1	-0.211893	0.048868
414	PSAT1	-0.210284	0.0243665
415	NKX6-2	-0.2082	0.033323
416	MROH8	-0.207891	0.0494957
417	YWHAZ	-0.202978	0.0240959
418	MRPL33	-0.200904	0.0184053
419	CDKN1B	-0.199086	0.0458443
420	ZNF302	-0.197619	0.0439771
421	DYNLT3	-0.190789	0.0345164
422	ISCU	-0.189333	0.0456575
423	SLC25A52	-0.188448	0.0404231
424	TAGLN2	-0.188382	0.0427021
425	PPP4R3B	-0.184232	0.0463848
426	MTCH2	-0.181544	0.0192127
427	SNHG32	-0.178845	0.0496532
428	RGP1	-0.175266	0.0414687
429	FAM120A	-0.175026	0.0497073
430	TRIM46	-0.169259	0.0333004
431	FAM171B	-0.158689	0.0435906
