# Supplementary material for: Dysfunctional β-cell longevity in diabetes relies on energy conservation and positive epistasis
Source: Life Sci Alliance. 2024 Sep 23;7(12):e202402743. doi: 10.26508/lsa.202402743 (PMC11420665; doi:10.26508/lsa.202402743)
Supplement: Supplementary file 6 [file LSA-2024-02743_TableS6.xlsx]

## Sheet: Table S6 shared-non shared rib 
Table S6. Overview of ribosomal DEGs in ControlHPAP, AABHPAP, T2DHPAP, and T2DPFKFB3
Shared genes	ControlHPAP	AABHPAP	T2DHPAP	T2DPFKFB3
	RPL31	RPL31	RPL31	RPL31
	RPS11	RPS11	RPS11	RPS11
	RPS17	RPS17	RPS17	RPS17
	RPS8	RPS8	RPS8	RPS8
	RPL27A	RPL27A	RPL27A
	RPS12	RPS12	RPS12
	RPS18	RPS18	RPS18
	RPS23	RPS23	RPS23
	RPS24	RPS24	RPS24
	RPS26	RPS26	RPS26
	RPS28	RPS28	RPS28
		RPL21	RPL21	RPL21
		RPL23	RPL23	RPL23
		RPLP0	RPLP0	RPLP0
		RPLP1	RPLP1	RPLP1
	MRPL3		MRPL3	MRPL3
	MRPL33		MRPL33	MRPL33
	RPS15		RPS15	RPS15
	RPS19		RPS19	RPS19
	RPS2		RPS2	RPS2
	RPS21		RPS21	RPS21
	RPS25		RPS25	RPS25
	RPS27L		RPS27L	RPS27L
	RPS3		RPS3	RPS3
	RPS6		RPS6	RPS6
	RPS7		RPS7	RPS7
	RPS14	RPS14
	RPS20	RPS20
		RPL12	RPL12
		RPL13	RPL13
		RPL14	RPL14
		RPL19	RPL19
		RPL29	RPL29
		RPL41	RPL41
		RPS4Y1	RPS4Y1
			RPL26	RPL26
			RPL28	RPL28
			RPL32	RPL32
			RPL36	RPL36
			RPL36A	RPL36A
			RPLP2	RPLP2
	MRPL24		MRPL24
	MRPL51		MRPL51
	MRPL57		MRPL57
	MRPS21		MRPS21
	MRPS24		MRPS24
	MRPS26		MRPS26
	MRPS28		MRPS28
	MRPS34		MRPS34
	MRPS36		MRPS36
	MRPS6		MRPS6
	RPL17		RPL17
	RPL18A		RPL18A
	RPL27		RPL27
	RPL39		RPL39
	RPL7A		RPL7A
	RPS10		RPS10
	RPS27A		RPS27A
	RPS3A		RPS3A
	RPS4X		RPS4X
	RPS5		RPS5
	RPS9		RPS9
	RPSA		RPSA
	MRPS16			MRPS16
	RPL11			RPL11
	RPL22			RPL22
	RPL37A			RPL37A
	RPS16			RPS16
	RPS29			RPS29
		RPL18		RPL18
Non-shared genes	MRPL11	RPL3	MRPL12	MRPL53
	MRPL35	RPL13A	MRPL14	RPL15
	MRPL45		MRPL17	RPL37
	MRPS10		MRPL19	RPL5
	MRPS11		MRPL20	RPL7
	MRPS12		MRPL21	RPL8
	MRPS14		MRPL23	RPL9
	MRPS15		MRPL27	RPS6KB1
	MRPS17		MRPL28
	MRPS18B		MRPL34
	MRPS18C		MRPL36
	MRPS2		MRPL40
	MRPS22		MRPL41
	MRPS23		MRPL46
	MRPS25		MRPL52
	MRPS30		MRPL54
	MRPS31		RPL10
	MRPS33		RPL10A
	MRPS35		RPL23A
	MRPS5		RPL35
	MRPS7
	MRPS9
	PRPS1
	PRPSAP1
	RPL22L1
	RPL30
	RPL34
	RPL35A
	RPL36AL
	RPL4
	RPS15A
	RPS19BP1
	RPS27
	RPS6KA3
	RPS6KB2
	RPS6KL1
