# Supplementary material for: Dysfunctional β-cell longevity in diabetes relies on energy conservation and positive epistasis
Source: Life Sci Alliance. 2024 Sep 23;7(12):e202402743. doi: 10.26508/lsa.202402743 (PMC11420665; doi:10.26508/lsa.202402743)
Supplement: Supplementary file 7 [file LSA-2024-02743_TableS7.xlsx]

## Sheet: Table S7. hdWGCNA_ControlHPAP 
Table S7. hdWGCNA: co-expression modules and hub-genes representing metacell states in ControlHPAP
No.	Gene_name	Module	kME		Gene_name	Module	kME		Gene_name	Module	kME		Gene_name	Module	kME
1	RPL39	turquoise	0.634208		TPPP3	brown	0.673453		HADH	blue	0.602852		PCSK1N	yellow	0.671145
2	RPS27	turquoise	0.611965		UCHL1	brown	0.669204		PARVB	blue	0.561522		CNIH2	yellow	0.620836
3	RPS29	turquoise	0.609657		FAM229B	brown	0.631696		HAX1	blue	0.551576		EEF1A2	yellow	0.593264
4	RPL37A	turquoise	0.601822		AKR7A2	brown	0.621306		PKIB	blue	0.516442		C1QL1	yellow	0.586995
5	RPLP2	turquoise	0.59868		C9orf135	brown	0.595095		NAA38	blue	0.514514		NPDC1	yellow	0.581844
6	RPS19	turquoise	0.595663		ARL3	brown	0.58806		C7orf50	blue	0.512438		PPP1R1A	yellow	0.574418
7	RPL18A	turquoise	0.589645		CRIP2	brown	0.585631		PIGP	blue	0.510875		ATP6V0E2	yellow	0.56271
8	RPL37	turquoise	0.586494		MORN2	brown	0.583736		MYL6B	blue	0.496304		P4HTM	yellow	0.538694
9	RPL32	turquoise	0.584511		LRRC10B	brown	0.570706		FAM200B	blue	0.495826		TUBA4A	yellow	0.534261
10	RPLP1	turquoise	0.583932		SURF2	brown	0.567492		C3orf14	blue	0.492148		C15orf61	yellow	0.523063
11	EEF1A1	turquoise	0.580635		CETN2	brown	0.566117		PRXL2A	blue	0.49158		HINT2	yellow	0.516571
12	RPL38	turquoise	0.580157		SELENOW	brown	0.555625		GAD2	blue	0.484654		HOPX	yellow	0.513863
13	RPL41	turquoise	0.578504		GIHCG	brown	0.54702		DYNLL1	blue	0.483045		TPGS1	yellow	0.496824
14	RPS16	turquoise	0.577281		PIFO	brown	0.534566		NDUFAF3	blue	0.482022		TECR	yellow	0.495526
15	RPS15A	turquoise	0.577057		RIIAD1	brown	0.533849		NDUFA3	blue	0.478481		VEGFB	yellow	0.49539
16	RPL7	turquoise	0.573774		METRN	brown	0.532556		SLC30A8	blue	0.47799		PIN1	yellow	0.494403
17	RPLP0	turquoise	0.57101		MRPL54	brown	0.531949		NBDY	blue	0.476495		CHCHD10	yellow	0.493706
18	RPL35	turquoise	0.57096		SCGN	brown	0.530676		NDUFA7	blue	0.47524		SURF1	yellow	0.482069
19	TMSB4X	turquoise	0.568637		DUSP26	brown	0.521803		SMIM29	blue	0.473482		A1BG	yellow	0.480539
20	RPS28	turquoise	0.566045		HIST1H4C	brown	0.51638		IFI27L2	blue	0.468832		UBE2M	yellow	0.476971
21	RPL34	turquoise	0.560988		KIF9	brown	0.514047		ATP6V1D	blue	0.468581		MAFA	yellow	0.472864
22	RPS20	turquoise	0.558294		SLC25A4	brown	0.512922		TMEM230	blue	0.465643		BSCL2	yellow	0.469858
23	RPS13	turquoise	0.553457		TUBA1A	brown	0.511191		NDUFAF8	blue	0.463206		TP53TG1	yellow	0.466169
24	RPL13A	turquoise	0.553014		DCXR	brown	0.508303		NPTX2	blue	0.461372		HRAS	yellow	0.460752
25	PTMA	turquoise	0.549448		YIF1A	brown	0.499418		DUT	blue	0.461329		SMIM10L1	yellow	0.459537
26	RPL36A	turquoise	0.547691		TSTD1	brown	0.499243		TSPAN13	blue	0.458625		ABHD14A	yellow	0.456391
27	RPL35A	turquoise	0.547687		PMVK	brown	0.49863		DNAJC12	blue	0.457381		NME3	yellow	0.455861
28	RPL36	turquoise	0.545749		RAB10	brown	0.497561		SHISAL2B	blue	0.455001		TUBB2A	yellow	0.453025
29	RPL21	turquoise	0.540765		MT1F	brown	0.495354		ABCC8	blue	0.447557		BORCS7	yellow	0.44138
30	RPS21	turquoise	0.539778		TCTEX1D2	brown	0.476723		PFN2	blue	0.44689		MAP2K2	yellow	0.437334
31	RPL23A	turquoise	0.5345		CALM1	brown	0.474215		LSM4	blue	0.443845		METTL23	yellow	0.433032
32	RPS12	turquoise	0.532799		PEPD	brown	0.474091		UQCC2	blue	0.443652		C12orf10	yellow	0.423358
33	RPL27	turquoise	0.532378		IFT22	brown	0.472925		BOLA3	blue	0.44258		UBE2S	yellow	0.416563
34	CELA2A	turquoise	0.53061		PPIL6	brown	0.471237		TMEM141	blue	0.441816		DMKN	yellow	0.408956
35	RPL10A	turquoise	0.530293		COPZ1	brown	0.469265		MRPS33	blue	0.44108		TMEM61	yellow	0.407972
36	PNLIPRP1	turquoise	0.528918		DNALI1	brown	0.467218		PCP4	blue	0.439972		COMTD1	yellow	0.406112
37	RPL22	turquoise	0.525728		C5orf49	brown	0.467145		PRMT2	blue	0.43997		SWI5	yellow	0.403899
38	RPL28	turquoise	0.524542		PSENEN	brown	0.465762		SAMD11	blue	0.438631		TRAPPC1	yellow	0.39907
39	RPS8	turquoise	0.523161		DNAJC15	brown	0.464971		ARL2	blue	0.434789		CRELD2	yellow	0.393861
40	RPS6	turquoise	0.521708		CENPS	brown	0.464444		NDUFS8	blue	0.434559		CDKN2D	yellow	0.391144
41	RPS25	turquoise	0.519695		CLDN3	brown	0.463367		MRPL51	blue	0.433853		AL450998.2	yellow	0.384807
42	RPL12	turquoise	0.519347		AKR1A1	brown	0.460039		QDPR	blue	0.430246		SREBF1	yellow	0.384077
43	RPS2	turquoise	0.518426		C9orf116	brown	0.457049		MRPL34	blue	0.430033		NUDT16L1	yellow	0.382374
44	RPL9	turquoise	0.517303		DPCD	brown	0.454205		CISD2	blue	0.427142		PDLIM2	yellow	0.379538
45	TACSTD2	turquoise	0.515922		SPA17	brown	0.452788		TMEM219	blue	0.425499		DHRS2	yellow	0.36883
46	PRSS3	turquoise	0.512112		FAM174A	brown	0.452203		POLR2K	blue	0.424092		LYSMD2	yellow	0.367838
47	AMY2A	turquoise	0.51192		SSBP4	brown	0.451816		NDUFB5	blue	0.423865		ENO2	yellow	0.367343
48	GCG	turquoise	0.510442		RSPH1	brown	0.450278		NOVA1	blue	0.423163		MZF1	yellow	0.366953
49	SYCN	turquoise	0.508105		ECHS1	brown	0.44916		COA3	blue	0.423104		PARD6A	yellow	0.365001
50	RPS18	turquoise	0.506834		BAG1	brown	0.44873		STMN2	blue	0.422432		POP5	yellow	0.361618
51	RPL30	turquoise	0.506129		SMIM5	brown	0.447333		NAPA	blue	0.422086		NRXN1	yellow	0.359859
52	RPS17	turquoise	0.505365		OSCP1	brown	0.44532		RAD23A	blue	0.421565		FKBP11	yellow	0.357115
53	HNRNPA1	turquoise	0.500865		SPAG16	brown	0.439992		LAGE3	blue	0.421506		TSR3	yellow	0.355752
54	RPL26	turquoise	0.498131		ZSCAN18	brown	0.439521		FXYD2	blue	0.419649		NR0B1	yellow	0.355556
55	FTH1	turquoise	0.495888		TUBB2B	brown	0.437134		ZSCAN16-AS1	blue	0.417609		LIN7B	yellow	0.353482
56	KLK1	turquoise	0.494829		MAGED2	brown	0.434832		DGCR6L	blue	0.415922		TEX264	yellow	0.349541
57	RPS15	turquoise	0.494454		TBCB	brown	0.4345		ANAPC13	blue	0.415917		TSPAN1	yellow	0.348168
58	RPSA	turquoise	0.493907		TSPAN2	brown	0.434315		DNAJB9	blue	0.415312		CNBD2	yellow	0.347627
59	REG3A	turquoise	0.492103		BLVRB	brown	0.433935		MIEN1	blue	0.414623		NSG1	yellow	0.344818
60	RPL27A	turquoise	0.491113		UPF3A	brown	0.433352		PRDX3	blue	0.412037		FGF14-AS2	yellow	0.341073
61	RPS14	turquoise	0.490268		ANTKMT	brown	0.432372		NAXE	blue	0.411		ENDOG	yellow	0.334428
62	TM4SF1	turquoise	0.486851		EHBP1L1	brown	0.429755		ARPC1A	blue	0.410372		CD81	yellow	0.238093
63	RPS27A	turquoise	0.486837		PACRG	brown	0.429729		SMIM4	blue	0.409281		TMEM59	yellow	0.217603
64	TMSB10	turquoise	0.48673		LRRC23	brown	0.426817		G6PC2	blue	0.409176		EPCAM	yellow	0.127328
65	RPS5	turquoise	0.483293		MSRB2	brown	0.424754		GAMT	blue	0.40912		TIMP1	yellow	0.0950953
66	RPS24	turquoise	0.48164		TUBB3	brown	0.42398		FMC1	blue	0.408977		RHOQ	yellow	0.0840636
67	GNG5	turquoise	0.481263		SMIM6	brown	0.422918		PLP2	blue	0.406794
68	VIM	turquoise	0.479984		MRPS34	brown	0.422539		PRR34-AS1	blue	0.405395
69	H3F3B	turquoise	0.479265		AC027644.3	brown	0.422227		NDUFB3	blue	0.404545
70	HSPA8	turquoise	0.47691		ASCL2	brown	0.422021		PCBD1	blue	0.40448
71	CTRB1	turquoise	0.47685		CCDC107	brown	0.421575		RNASEH2C	blue	0.403399
72	RPL31	turquoise	0.476525		AIG1	brown	0.418692		RPH3AL	blue	0.402825
73	RPS7	turquoise	0.474882		RTF2	brown	0.418432		AC007009.1	blue	0.402047
74	RPL15	turquoise	0.474821		MRPL40	brown	0.418226		INSM1	blue	0.40157
75	RPL14	turquoise	0.474347		GNG4	brown	0.417065		NDUFS7	blue	0.39755
76	RPL17	turquoise	0.474206		TMED6	brown	0.416371		HOOK2	blue	0.396244
77	CTRB2	turquoise	0.473709		ARL16	brown	0.415996		YIPF3	blue	0.395381
78	RPL10	turquoise	0.473533		FIBP	brown	0.414882		POLR2F	blue	0.394503
79	SPINK1	turquoise	0.472887		ODC1	brown	0.412457		MRPL52	blue	0.393388
80	CUZD1	turquoise	0.470906		INA	brown	0.40936		IMMP1L	blue	0.392613
81	PRSS1	turquoise	0.470759		RNF187	brown	0.409298		FKBP2	blue	0.392412
82	RPL4	turquoise	0.466894		MRPL21	brown	0.409105		POLD2	blue	0.392403
83	HSPB1	turquoise	0.464567		MAP9	brown	0.408612		MDP1	blue	0.392265
84	RPL23	turquoise	0.464361		UROS	brown	0.406723		CDKN1C	blue	0.391144
85	RPS23	turquoise	0.462938		COQ4	brown	0.406291		SNAP25	blue	0.389844
86	B2M	turquoise	0.46213		OLFM1	brown	0.406092		PIN4	blue	0.389466
87	PRSS2	turquoise	0.461314		NDN	brown	0.404795		SLC25A39	blue	0.388178
88	SRSF3	turquoise	0.460994		NDUFB6	brown	0.404316		SMIM30	blue	0.388012
89	UBA52	turquoise	0.460637		MLF1	brown	0.403794		PDE4DIP	blue	0.387784
90	REG1A	turquoise	0.45796		JOSD2	brown	0.401388		PAM16	blue	0.387767
91	RPL24	turquoise	0.457651		SQLE	brown	0.400081		TXN2	blue	0.387475
92	CTRC	turquoise	0.457113		WDR54	brown	0.398341		ICA1	blue	0.385545
93	PLA2G1B	turquoise	0.449974		FAM50A	brown	0.397142		C2orf74	blue	0.383668
94	SNHG5	turquoise	0.449687		VPS25	brown	0.396846		NEUROD1	blue	0.383582
95	CLPS	turquoise	0.447068		CAPS	brown	0.396379		DNAJC19	blue	0.380612
96	HSPE1	turquoise	0.44405		HIST1H1E	brown	0.394858		ESD	blue	0.38052
97	RPL11	turquoise	0.444048		PSMD1	brown	0.391013		SAT2	blue	0.379547
98	CPB1	turquoise	0.443977		MDH1	brown	0.389742		TCEAL8	blue	0.378767
99	SEC61G	turquoise	0.443404		HRK	brown	0.388508		HSD17B14	blue	0.378495
100	CELA3A	turquoise	0.439961		FDPS	brown	0.388442		MTHFS	blue	0.378309
