# Supplementary material for: Dysfunctional β-cell longevity in diabetes relies on energy conservation and positive epistasis
Source: Life Sci Alliance. 2024 Sep 23;7(12):e202402743. doi: 10.26508/lsa.202402743 (PMC11420665; doi:10.26508/lsa.202402743)
Supplement: Supplementary file 8 [file LSA-2024-02743_TableS8.xlsx]

## Sheet: Table S8. hdWGCNA T1DHPAP
Table S8. hdWGCNA: co-expression modules and hub-genes representing metacell states in T1DHPAP
No.	Gene_name	Module	kME		Gene_name	Module	kME		Gene_name	Module	kME		Gene_name	Module	kME		Gene_name	Module	kME		Gene_name	Module	kME		Gene_name	Module	kME		Gene_name	Module	kME
1	RPL19	brown	0.807468		RPL37A	black	0.858357		MT-ATP6	pink	0.901804		GOLGB1	turquoise	0.745206		ARPP19	red	0.719221		EIF1AY	blue	0.663925		NKX6-1	yellow	0.637549		COMTD1	green	0.484723
2	RPL8	brown	0.803644		RPS29	black	0.841145		MT-ND1	pink	0.875614		TTC3	turquoise	0.67663		TPM3	red	0.665281		RPS4Y1	blue	0.655183		QPCT	yellow	0.63619		CTSL	green	0.461281
3	RPS3	brown	0.795712		RPS27	black	0.834716		MT-ND4	pink	0.873847		XIST	turquoise	0.672946		AL627171.2	red	0.654752		CD81	blue	0.643096		GAD2	yellow	0.619485		NR2F6	green	0.453379
4	RPL7A	brown	0.794952		RPS28	black	0.822969		MT-CO3	pink	0.844166		MEIS2	turquoise	0.669963		RBMX	red	0.632355		PSMB1	blue	0.615938		RHBDD2	yellow	0.612336		ATP6V0B	green	0.437021
5	RPL17	brown	0.78619		RPL37	black	0.802691		MT-ND2	pink	0.838304		PAM	turquoise	0.662334		WDR45B	red	0.611112		NDUFC2	blue	0.608494		APLP1	yellow	0.600169		COMT	green	0.436598
6	RPL29	brown	0.785129		RPL38	black	0.801144		MT-ND5	pink	0.809742		PHF3	turquoise	0.652969		YWHAZ	red	0.599279		PCSK1N	blue	0.604173		PRSS23	yellow	0.597427		H2AFZ	green	0.42853
7	RPL10	brown	0.782774		RPL34	black	0.789933		MT-CO2	pink	0.797117		ANKRD12	turquoise	0.643718		HNRNPM	red	0.590708		RNASEK	blue	0.590814		ILF3-DT	yellow	0.569454		TUSC1	green	0.420925
8	RPS27A	brown	0.781882		RPL31	black	0.788708		MT-CYB	pink	0.777853		SCD	turquoise	0.643652		SNHG9	red	0.589672		TMEM59	blue	0.588874		GSN	yellow	0.555399		HAGH	green	0.407173
9	RPL11	brown	0.774919		RPL41	black	0.767518		MT-CO1	pink	0.776472		SNHG14	turquoise	0.638999		SNHG19	red	0.567263		HLA-A	blue	0.588864		ORMDL1	yellow	0.55181		MORN2	green	0.398743
10	RPS2	brown	0.768894		RPS17	black	0.756014		MT-ND3	pink	0.707921		SCG3	turquoise	0.634354		NORAD	red	0.565793		SPINT2	blue	0.587807		PLD3	yellow	0.551177		PIM3	green	0.383952
11	RPS23	brown	0.768843		RPLP2	black	0.748627		RIC3	pink	0.483454		SERINC1	turquoise	0.625411		CDV3	red	0.561586		MAP1LC3A	blue	0.585311		ENPP2	yellow	0.547264		PHB	green	0.381583
12	RPS7	brown	0.76243		RPL36	black	0.738191		SF1	pink	0.364019		PLCG2	turquoise	0.624423		CSDE1	red	0.552804		LAMTOR1	blue	0.580309		MNX1	yellow	0.545303		CKB	green	0.37839
13	RPL15	brown	0.761447		RPL39	black	0.736977		TMEM259	pink	0.363755		MT-ATP8	turquoise	0.622685		ATP5ME	red	0.550532		NPY	blue	0.576778		PCSK2	yellow	0.542989		MAGED2	green	0.377858
14	RPL18	brown	0.754504		RPL13A	black	0.731239		TPP1	pink	0.360376		TSPYL2	turquoise	0.622225		TCEA1	red	0.541158		SLC25A3	blue	0.570097		SYT5	yellow	0.533437		CDKN1C	green	0.377449
15	RPS14	brown	0.75338		RPS20	black	0.720176		GPBP1	pink	0.351675		PCM1	turquoise	0.620882		EIF3J	red	0.530003		ITM2B	blue	0.569809		DHRS7	yellow	0.531343		PRMT1	green	0.367267
16	RPL12	brown	0.752662		RPL23	black	0.713237		PBXIP1	pink	0.340885		KMT2A	turquoise	0.61854		MORF4L1	red	0.526454		SPCS1	blue	0.569769		CADM1	yellow	0.531076		HMGN3	green	0.358235
17	FAU	brown	0.751284		RPS21	black	0.710121		LINC-PINT	pink	0.334555		SLC6A6	turquoise	0.617414		COPB1	red	0.522083		TCEAL2	blue	0.569635		SLC22A17	yellow	0.529287		OLFM2	green	0.357496
18	RPS13	brown	0.74912		RPL35	black	0.68966		MLXIPL	pink	0.333088		MT-ND6	turquoise	0.61741		SH3GLB1	red	0.517761		EID1	blue	0.569376		SMPD1	yellow	0.526718		DPCD	green	0.355792
19	NACA	brown	0.740166		RPS11	black	0.679462		AAMP	pink	0.320216		SLC7A8	turquoise	0.617063		WBP11	red	0.50311		SCGB2A1	blue	0.566236		PURA	yellow	0.522789		POLR2J	green	0.35089
20	RPL18A	brown	0.739272		ATP5F1E	black	0.676596		NAPA	pink	0.316337		GOLGA2	turquoise	0.611956		BZW1	red	0.494323		PSMD8	blue	0.565758		HADH	yellow	0.512384		EHBP1L1	green	0.348073
21	RPL9	brown	0.737018		RPL36A	black	0.663288		CD320	pink	0.305246		ALCAM	turquoise	0.610276		EIF5B	red	0.492879		PEBP1	blue	0.557358		DEPP1	yellow	0.51139		SELENOW	green	0.34412
22	RPL32	brown	0.727802		RPL27A	black	0.644761		LTBP3	pink	0.291197		AP2B1	turquoise	0.609848		SNHG25	red	0.492334		SCAND1	blue	0.556124		LGALS3BP	yellow	0.507923		DNAJC15	green	0.34339
23	RPS9	brown	0.726676		RPS8	black	0.643382		PEPD	pink	0.290849		GOLGA4	turquoise	0.609621		PABPC1	red	0.486264		ATP6V0E2	blue	0.554033		LAMP1	yellow	0.506082		TALDO1	green	0.341116
24	RPL13	brown	0.725963		TOMM7	black	0.617868		COPS6	pink	0.286427		AKAP9	turquoise	0.607696		XBP1	red	0.483151		MGST3	blue	0.550512		ADCYAP1	yellow	0.502177		SAMD11	green	0.335879
25	RPL24	brown	0.72582		SNHG8	black	0.568457		IP6K1	pink	0.28564		KTN1	turquoise	0.60468		SSR1	red	0.480256		VKORC1	blue	0.5473		BUD23	yellow	0.501214		TMEM60	green	0.335611
26	RPS18	brown	0.724132		TMA7	black	0.56346		SCAMP2	pink	0.283753		ATP6V0A1	turquoise	0.60441		TMED2	red	0.480216		DAD1	blue	0.546241		TSNAX	yellow	0.499791		GLT8D1	green	0.333006
27	RPS12	brown	0.724003		UQCR11	black	0.515903		GAA	pink	0.267622		ARFGEF3	turquoise	0.603006		CHMP4B	red	0.475293		SIVA1	blue	0.543306		GNAI2	yellow	0.499137		VEGFB	green	0.332978
28	RPL14	brown	0.718085		NDUFA1	black	0.494346		MTERF4	pink	0.266324		NKTR	turquoise	0.602673		ARCN1	red	0.473471		B2M	blue	0.542077		RCN2	yellow	0.497415		SHC2	green	0.328591
29	RPL26	brown	0.717115		COX7C	black	0.476586		SF3A1	pink	0.262099		DST	turquoise	0.599651		YWHAE	red	0.471783		GABARAPL2	blue	0.54057		UBXN6	yellow	0.491776		CRIP2	green	0.326804
30	RPL28	brown	0.717049		UQCRQ	black	0.475836		SUMF2	pink	0.25037		AHI1	turquoise	0.596694		RPN1	red	0.471286		GNAS	blue	0.538473		PHC2	yellow	0.490076		POP7	green	0.321519
31	RPS5	brown	0.716455		UQCRB	black	0.466251		SEZ6L	pink	0.243926		HP1BP3	turquoise	0.594844		TAX1BP1	red	0.469114		CD63	blue	0.538317		TERF2IP	yellow	0.486402		ZNF511	green	0.319937
32	RPS15A	brown	0.712974		NSA2	black	0.461669		RAB26	pink	0.232786		TMX4	turquoise	0.594064		EIF4G2	red	0.465848		HLA-C	blue	0.535804		SGCE	yellow	0.47914		MRPL54	green	0.313439
33	RPS4X	brown	0.710359		TMEM258	black	0.428819		STT3B	pink	0.21931		SECISBP2L	turquoise	0.593069		HIST1H1E	red	0.464835		COPRS	blue	0.534296		NT5C	yellow	0.478767		TCTN1	green	0.313301
34	RPS15	brown	0.709105		ROMO1	black	0.428558		MRPL44	pink	0.219039		SPEN	turquoise	0.591956		PAIP2	red	0.461608		SSR4	blue	0.534079		PAXIP1-AS1	yellow	0.474416		YTHDF2	green	0.312987
35	RACK1	brown	0.692211		DSTN	black	0.422888		DHCR7	pink	0.218318		MAP3K2	turquoise	0.589568		COPS2	red	0.46068		VAMP2	blue	0.529187		MEG3	yellow	0.473038		DUT	green	0.310856
36	TPT1	brown	0.692069		ATP5MD	black	0.41898		MIEF2	pink	0.212567		TNRC6B	turquoise	0.589531		CNOT1	red	0.459161		CD99	blue	0.528935		SYP	yellow	0.47217		CD151	green	0.308819
37	RPL30	brown	0.687917		COX17	black	0.412049		GON4L	pink	0.210836		RAD21	turquoise	0.587666		CLTC	red	0.45404		TMED3	blue	0.527097		ATP6AP1	yellow	0.469665		PHB2	green	0.307862
38	RPS6	brown	0.684811		ELOB	black	0.396725		MALAT1	pink	0.205358		CHD7	turquoise	0.586043		TM9SF3	red	0.448116		SCG5	blue	0.524202		GDE1	yellow	0.467573		TECR	green	0.306093
39	FTH1	brown	0.684039		ATP5MPL	black	0.391064		PAWR	pink	0.200531		SYT11	turquoise	0.585769		HNRNPC	red	0.446632		GNG10	blue	0.523885		STX1A	yellow	0.466972		MRPS34	green	0.305833
40	RPS3A	brown	0.682447		SNHG5	black	0.38972		IARS	pink	0.19132		TNRC6A	turquoise	0.583254		DDX1	red	0.445348		C1orf122	blue	0.51988		MAGED1	yellow	0.466913		ESD	green	0.298944
41	RPL5	brown	0.678586		MRPL33	black	0.387515		PATJ	pink	0.190751		SEZ6L2	turquoise	0.581995		DDX21	red	0.442618		ATP6V1G1	blue	0.518131		ARF5	yellow	0.466311		TEX264	green	0.298539
42	RPL10A	brown	0.677208		SELENOK	black	0.343609		BRAT1	pink	0.18453		MYEF2	turquoise	0.58189		CCDC6	red	0.441172		CST3	blue	0.51578		CMTM8	yellow	0.46527		TPPP3	green	0.296652
43	RPS19	brown	0.670203		SLIRP	black	0.33255		MED25	pink	0.183853		N4BP2L2	turquoise	0.581214		PET100	red	0.426892		CHMP2A	blue	0.513631		CTBS	yellow	0.465259		SUSD4	green	0.288684
44	RPSA	brown	0.663577		C12orf57	black	0.329143		KCNE4	pink	0.175416		ARHGAP5	turquoise	0.580217		ST13	red	0.422341		TSC22D1	blue	0.512501		PHACTR2	yellow	0.464633		MAFB	green	0.288496
45	RPS16	brown	0.660239		SNRPD2	black	0.298738		COL6A1	pink	0.167106		RBM25	turquoise	0.579017		CFAP65	red	0.422328		YIF1A	blue	0.502477		FURIN	yellow	0.462594		GTF2B	green	0.285187
46	RPL23A	brown	0.66016		FXYD2	black	0.296687		UNC5B	pink	0.164978		GCC2	turquoise	0.578842		PSKH1	red	0.413565		ATRAID	blue	0.501766		TMED4	yellow	0.461935		NPTX2	green	0.283045
47	RPS24	brown	0.65951		COPS9	black	0.280007		ZNF605	pink	0.164014		PTPRA	turquoise	0.578388		MIR4458HG	red	0.41073		EPCAM	blue	0.501524		LEPROT	yellow	0.461201		MAFA	green	0.282403
48	RPLP0	brown	0.653513		C4orf48	black	0.279356		SMARCD2	pink	0.163657		NIPBL	turquoise	0.578346		FKBP2	red	0.408498		DCTN3	blue	0.498909		CHPF	yellow	0.458646		UROS	green	0.274778
49	RPLP1	brown	0.644573		SYF2	black	0.269031		ADO	pink	0.157322		CHD4	turquoise	0.577616		SERBP1	red	0.402626		CD59	blue	0.495072		SLC39A7	yellow	0.457644		NUPR2	green	0.274439
50	RPL35A	brown	0.643063		CD24	black	0.268434		MFSD10	pink	0.154914		CPEB4	turquoise	0.577101		SARS	red	0.398378		TPGS1	blue	0.494662		PHF1	yellow	0.455215		SCCPDH	green	0.271186
51	RPS10	brown	0.637449		AC012146.1	black	0.248667		RIOX2	pink	0.140985		MEF2A	turquoise	0.576259		CAST	red	0.397174		TMEM208	blue	0.494412		ZFP36L2	yellow	0.454097		POLD2	green	0.27076
52	PFDN5	brown	0.63662		EIF4B	black	0.214174		TIGAR	pink	0.139802		RB1CC1	turquoise	0.573651		ZBTB8OS	red	0.395586		CCNI	blue	0.493615		GRN	yellow	0.452707		WDR54	green	0.26942
53	FTL	brown	0.636094		TOMM20	black	0.206312						ZNF638	turquoise	0.569842		RABGEF1	red	0.392947		RHEB	blue	0.493487		TIMP2	yellow	0.449537		SELENOM	green	0.263425
54	EEF1A1	brown	0.633954		BNIP3	black	0.187573						MAN1A2	turquoise	0.569454		BIRC2	red	0.383628		CLDN7	blue	0.492394		EIF3J-DT	yellow	0.446938		RCN1	green	0.2629
55	RPL27	brown	0.632825		GPM6A	black	0.174211						PDXDC1	turquoise	0.569411		MVD	red	0.382724		PCMT1	blue	0.487065		YPEL3	yellow	0.446565		TSPAN1	green	0.261333
56	RPL3	brown	0.632476		SLC25A37	black	0.162369						DNAJC3	turquoise	0.568048		EIF2S2	red	0.366542		ATP5MC3	blue	0.486858		CLPTM1	yellow	0.44432		PRRG2	green	0.26037
57	RPS26	brown	0.632135		SERP1	black	0.14734						CREBRF	turquoise	0.568047		CA11	red	0.362881		EMC7	blue	0.485789		DDR1	yellow	0.442486		DCXR	green	0.258633
58	GAPDH	brown	0.631263		HSP90AB1	black	0.121926						KMT2C	turquoise	0.567743		DAP	red	0.358701		P4HTM	blue	0.485759		PDCD7	yellow	0.441141		BORCS7	green	0.254028
59	HINT1	brown	0.628226										STAG2	turquoise	0.565677		GNB1	red	0.355366		C12orf10	blue	0.484936		INSM1	yellow	0.434716		UTY	green	0.253925
60	EEF1D	brown	0.611883										PIK3C2A	turquoise	0.565037		GNL3	red	0.351619		RABAC1	blue	0.484901		KLHDC2	yellow	0.433485		PIH1D1	green	0.253322
61	RPL36AL	brown	0.606013										SFT2D2	turquoise	0.564407		NCMAP-DT	red	0.348403		NDUFB8	blue	0.484815		CYB5R1	yellow	0.43151		MRAP2	green	0.25207
62	RPL7	brown	0.590216										DPYSL2	turquoise	0.562811		NFXL1	red	0.344304		IFT57	blue	0.480882		OSTM1	yellow	0.430349		FBXO2	green	0.247489
63	EEF1B2	brown	0.586121										FBXW11	turquoise	0.562048		SNRNP27	red	0.34138		DBNDD2	blue	0.480034		AK3	yellow	0.42946		RPP25	green	0.247063
64	SNHG29	brown	0.582403										SPAG9	turquoise	0.561006		COG3	red	0.33241		GLRX5	blue	0.477044		APMAP	yellow	0.42798		PAXX	green	0.246857
65	EEF1G	brown	0.579306										MT-ND4L	turquoise	0.560107		CHMP3	red	0.322003		LRPAP1	blue	0.4757		NPAS4	yellow	0.427313		CAPS	green	0.241327
66	RPL21	brown	0.575337										BAZ2A	turquoise	0.559135		ZSCAN16-AS1	red	0.310033		NDUFAF3	blue	0.475541		PAK3	yellow	0.426269		SSBP4	green	0.241293
67	TXN	brown	0.574617										KIAA1109	turquoise	0.559029		BLOC1S6	red	0.304873		CD14	blue	0.475342		MOAP1	yellow	0.424965		IMPACT	green	0.237952
68	UBA52	brown	0.569698										ZYG11B	turquoise	0.556402		DAG1	red	0.303194		RTRAF	blue	0.473114		RETREG2	yellow	0.424766		PELI3	green	0.235924
69	SLC25A6	brown	0.564591										PCYOX1	turquoise	0.554577		PPY	red	0.302524		NDUFAB1	blue	0.472248		ABHD12	yellow	0.422848		NAT14	green	0.235791
70	RPL6	brown	0.560471										CCDC186	turquoise	0.553667		CSKMT	red	0.287616		PITHD1	blue	0.471559		R3HDM4	yellow	0.422665		FAM50B	green	0.233208
71	BTF3	brown	0.548065										RESF1	turquoise	0.553251		RAB11FIP1	red	0.286001		UBE2M	blue	0.471125		ATP2B1	yellow	0.421344		RAC3	green	0.225454
72	RPL22	brown	0.540459										WLS	turquoise	0.552857		MAP3K12	red	0.281636		COX7A2L	blue	0.471036		PIGT	yellow	0.420724		AKR7A2	green	0.224395
73	EIF3K	brown	0.536979										PGRMC2	turquoise	0.55168		HIST1H4E	red	0.271827		NPDC1	blue	0.470863		FBXO9	yellow	0.418312		CCM2	green	0.222797
74	GUK1	brown	0.529722										CYP51A1	turquoise	0.551519		PAAF1	red	0.253118		SARAF	blue	0.469457		HEXB	yellow	0.416743		ATG101	green	0.222545
75	SRP14	brown	0.522968										BPTF	turquoise	0.550984		SSR3	red	0.241588		ARL16	blue	0.469174		SURF2	yellow	0.412483		KIF9	green	0.218362
76	CHCHD2	brown	0.522205										TBC1D4	turquoise	0.548522		MIER3	red	0.179174		NCBP2AS2	blue	0.469067		CLN5	yellow	0.411976		F8A1	green	0.216329
77	MIF	brown	0.521664										HSP90B1	turquoise	0.54815						UCHL1	blue	0.468834		PLXNB2	yellow	0.408244		LDHB	green	0.214802
78	NME2	brown	0.521381										AFG3L2	turquoise	0.546769						COPE	blue	0.468303		FUCA1	yellow	0.406563		DUSP12	green	0.214481
79	H3F3A	brown	0.519992										PLCXD3	turquoise	0.545721						PRDX1	blue	0.468139		REPIN1	yellow	0.401989		TSEN15	green	0.213774
80	RPS25	brown	0.518834										TUT4	turquoise	0.54554						FIS1	blue	0.466797		C15orf40	yellow	0.400794		CRYBA2	green	0.212549
81	ATP5MG	brown	0.51826										DDX24	turquoise	0.545244						PODXL2	blue	0.466566		VPS25	yellow	0.396765		LOXL1	green	0.211837
82	PARK7	brown	0.517766										CHD2	turquoise	0.544142						LAPTM4B	blue	0.466242		STAT3	yellow	0.39484		ABHD16A	green	0.209049
83	GABARAP	brown	0.514326										YTHDC1	turquoise	0.544121						TRAPPC2L	blue	0.465033		UBE2E3	yellow	0.392768		AC106795.2	green	0.202821
84	BRI3	brown	0.514028										IRS2	turquoise	0.543909						PRDX2	blue	0.464984		HABP4	yellow	0.392709		ABHD14B	green	0.202557
85	COX4I1	brown	0.502511										RANBP2	turquoise	0.542262						SEC11C	blue	0.464972		ASAP1	yellow	0.3911		BOLA2	green	0.196458
86	COX8A	brown	0.499852										PTBP3	turquoise	0.54198						FAM229B	blue	0.46481		DNAJC9	yellow	0.390588		AL121944.1	green	0.192455
87	CIRBP	brown	0.494717										PCSK1	turquoise	0.541333						ADM	blue	0.464312		UBE2R2	yellow	0.388892		FAM89B	green	0.192253
88	EIF1	brown	0.492227										SRSF11	turquoise	0.539295						PYURF	blue	0.463938		CCDC115	yellow	0.388162		PKP3	green	0.1886
89	MZT2B	brown	0.490876										SYNE2	turquoise	0.53909						TUBA1A	blue	0.463618		RTF2	yellow	0.387694		PELO	green	0.183595
90	UQCRH	brown	0.478873										CHGA	turquoise	0.53818						CTSZ	blue	0.463357		AMZ2	yellow	0.386567		C9orf24	green	0.180354
91	C19orf53	brown	0.478599										BAZ2B	turquoise	0.53729						METTL5	blue	0.462882		CAP1	yellow	0.383234		ALDOB	green	0.175154
92	KRT10	brown	0.477205										HNRNPL	turquoise	0.536863						LAMTOR4	blue	0.46218		CBX6	yellow	0.381098		CORO1B	green	0.171167
93	MYL6	brown	0.476514										PKN2	turquoise	0.536163						MRPL57	blue	0.461735		MAGI2	yellow	0.380545		TNFAIP8	green	0.162634
94	CFL1	brown	0.475011										NFE2L1	turquoise	0.535505						USP9Y	blue	0.460051		TXNDC12	yellow	0.378767		HACD1	green	0.160141
95	SNU13	brown	0.474653										SLC38A2	turquoise	0.535343						HOPX	blue	0.45882		HEXA	yellow	0.375968		SCO2	green	0.144184
96	PRDX5	brown	0.468914										SON	turquoise	0.535134						SCG2	blue	0.458093		ATN1	yellow	0.374622		RTN1	green	0.137167
97	MICOS10	brown	0.460236										ASH1L	turquoise	0.534409						TOMM6	blue	0.455408		CORO7	yellow	0.373971		CKS1B	green	0.134541
98	NDUFA4	brown	0.457992										BBX	turquoise	0.534144						NENF	blue	0.455109		LSR	yellow	0.373477		GSTK1	green	0.133836
99	MPC2	brown	0.455612										VPS13C	turquoise	0.533758						SUMO1	blue	0.454679		OSBPL8	yellow	0.371358		PLPP3	green	0.128155
100	RBP1	brown	0.453986										WAC	turquoise	0.533541						SLC3A2	blue	0.453887		TCP1	yellow	0.369558		FBP1	green	0.119152
