# Supplementary material for: Dysfunctional β-cell longevity in diabetes relies on energy conservation and positive epistasis
Source: Life Sci Alliance. 2024 Sep 23;7(12):e202402743. doi: 10.26508/lsa.202402743 (PMC11420665; doi:10.26508/lsa.202402743)
Supplement: Supplementary file 9 [file LSA-2024-02743_TableS9.xlsx]

## Sheet: Table S9. WGCNA_T2DPFKFKB3 
Table S9. WGCNA: co-expression modules and hub-genes representing metacell states in T2DPFKFB3
No.	Gene_name	Module	kME		Gene_name	Module	kME
1	RPL37A	turquoise	0.958217		PTBP1	brown	0.950163
2	RPL41	turquoise	0.953533		PRKRIP1	brown	0.937227
3	RPL34	turquoise	0.953511		ST3GAL2	brown	0.931255
4	RPS4X	turquoise	0.952204		SPATA2L	brown	0.93088
5	RPL24	turquoise	0.950119		ATRX	brown	0.929106
6	RPL19	turquoise	0.946146		ADAM15	brown	0.927196
7	RPLP1	turquoise	0.945966		MZT2B	brown	0.906341
8	RPS3A	turquoise	0.942249		CCDC13	brown	0.903844
9	EEF1G	turquoise	0.93699		HMGCLL1	brown	0.890896
10	RPL28	turquoise	0.936505		BASP1	brown	0.887949
11	RPL21	turquoise	0.934474		TTC33	brown	0.883585
12	RPL27A	turquoise	0.933196		PDZD2	brown	0.880717
13	RPS25	turquoise	0.932434		ZNF771	brown	0.873876
14	RPL15	turquoise	0.931642		ALDH3B2	brown	0.868416
15	RPL18A	turquoise	0.931603		SIRT6	brown	0.865566
16	RPS14	turquoise	0.931537		PNO1	brown	0.86413
17	SSR4	turquoise	0.931537		MOCS3	brown	0.862417
18	RPL37	turquoise	0.929874		ATP5MG	brown	0.859352
19	RPL11	turquoise	0.929669		PDCL3	brown	0.856509
20	RPL31	turquoise	0.929257		SLC22A23	brown	0.852813
21	RPS12	turquoise	0.928004		ATP6V0B	brown	0.809006
22	RPL5	turquoise	0.927482		MAPKBP1	brown	0.80808
23	RPS28	turquoise	0.92723		TUBA3D	brown	0.806878
24	RPL9	turquoise	0.92574		MAGEA4	brown	0.798326
25	RPL26	turquoise	0.92499		TRAF3IP3	brown	0.792695
26	RPL12	turquoise	0.923704		LPIN3	brown	0.791908
27	RPS29	turquoise	0.922087		BARHL2	brown	0.788295
28	RPS18	turquoise	0.921675		ZNF281	brown	0.78315
29	RPS27A	turquoise	0.917534		EBI3	brown	0.781262
30	HSP90AB1	turquoise	0.917222		TMX3	brown	0.765963
31	RPL32	turquoise	0.91673		NBPF15	brown	0.764119
32	RPL7A	turquoise	0.916711		GALNT2	brown	0.762526
33	RPS23	turquoise	0.91611		NTN5	brown	0.760645
34	RPS13	turquoise	0.913345		PRPF39	brown	0.757247
35	RPL14	turquoise	0.912499		MFSD6L	brown	0.752166
36	RPS6	turquoise	0.912403		H1-7	brown	0.751473
37	SLC25A6	turquoise	0.912131		SARDH	brown	0.751445
38	RPL30	turquoise	0.909723		CCDC61	brown	0.745631
39	RPL7	turquoise	0.907809		ZNF28	brown	0.742039
40	RPL29	turquoise	0.905863		KANK3	brown	0.741755
