# Supplementary material for: Dysfunctional β-cell longevity in diabetes relies on energy conservation and positive epistasis
Source: Life Sci Alliance. 2024 Sep 23;7(12):e202402743. doi: 10.26508/lsa.202402743 (PMC11420665; doi:10.26508/lsa.202402743)
Supplement: Supplementary file 10 [file LSA-2024-02743_TableS10.xlsx]

## Sheet: Table S10. hdWGCNA_T2DHPAP 
Table S10. hdWGCNA: co-expression modules and hub-genes representing metacell states in T2DHPAP
No.	Gene_name	Module	kME		Gene_name	Module	kME		Gene_name	Module	kME		Gene_name	Module	kME
1	RPL19	turquoise	0.618179		GAD2	brown	0.559992		MALAT1	blue	0.65506		GOLGB1	yellow	0.625333
2	RPS27A	turquoise	0.602822		SCGN	brown	0.501293		SNHG14	blue	0.647561		NFIC	yellow	0.602593
3	RPS23	turquoise	0.60154		TECR	brown	0.493421		SCG3	blue	0.614506		ZNF292	yellow	0.573654
4	RPS12	turquoise	0.597817		MAFA	brown	0.486657		MEG3	blue	0.603887		ANKRD12	yellow	0.570724
5	RPS7	turquoise	0.59385		SLC25A4	brown	0.48091		MEIS2	blue	0.594279		GOLGA4	yellow	0.568946
6	RPS15	turquoise	0.59119		YIF1A	brown	0.480563		SLC6A6	blue	0.592527		IDS	yellow	0.568022
7	MYL6	turquoise	0.577485		NPTX2	brown	0.465279		TNRC6B	blue	0.58273		N4BP2L2	yellow	0.564389
8	RPL7A	turquoise	0.577139		QPCT	brown	0.464535		ZBTB20	blue	0.574234		SERINC1	yellow	0.544399
9	GAPDH	turquoise	0.575175		SLC30A8	brown	0.462839		TSPYL2	blue	0.569437		NORAD	yellow	0.527332
10	RPL26	turquoise	0.567854		HADH	brown	0.455771		PTPRN	blue	0.567042		RB1CC1	yellow	0.5257
11	RPL28	turquoise	0.560523		PIN1	brown	0.454084		MAP3K2	blue	0.565833		APP	yellow	0.515421
12	RPLP1	turquoise	0.560356		METRN	brown	0.45231		MAN1A2	blue	0.561905		RNF145	yellow	0.503051
13	RPL18	turquoise	0.552146		SAMD11	brown	0.448429		MAP1B	blue	0.559064		BCLAF1	yellow	0.502765
14	RPS19	turquoise	0.550405		EEF1A2	brown	0.44695		PCSK1	blue	0.558936		NCKAP1	yellow	0.497041
15	RPL14	turquoise	0.547563		SEC11C	brown	0.44618		NKTR	blue	0.554742		RBM25	yellow	0.495997
16	RPS9	turquoise	0.542718		LRRC10B	brown	0.436875		TNRC6A	blue	0.554256		PNISR	yellow	0.484088
17	RPS15A	turquoise	0.540713		WNT4	brown	0.436161		PCM1	blue	0.554162		PPIG	yellow	0.480981
18	RPS24	turquoise	0.539017		MAP1LC3A	brown	0.433968		ASH1L	blue	0.546787		SRRM2	yellow	0.480875
19	RPL10	turquoise	0.538629		MSRB2	brown	0.424134		IRS2	blue	0.545612		PSAP	yellow	0.480134
20	RPL8	turquoise	0.536047		PLPP5	brown	0.422899		CPEB4	blue	0.543358		RBBP6	yellow	0.476671
21	RPL17	turquoise	0.533036		PTS	brown	0.421092		ATP6V0A1	blue	0.539263		CDV3	yellow	0.471201
22	RPL12	turquoise	0.532345		AHCYL1	brown	0.418492		XIST	blue	0.538468		PJA2	yellow	0.470914
23	FTH1	turquoise	0.532285		TUBA4A	brown	0.41307		ARFGEF3	blue	0.538332		SRSF11	yellow	0.46861
24	SEC61B	turquoise	0.525063		CXXC5	brown	0.411875		PHACTR2	blue	0.536926		FOXP1	yellow	0.467983
25	SRP14	turquoise	0.520325		NUDT9	brown	0.40583		BPTF	blue	0.535326		DNAJC3	yellow	0.466276
26	RPS3A	turquoise	0.519239		NAXE	brown	0.405093		KMT2A	blue	0.53469		DDX24	yellow	0.459079
27	RPL11	turquoise	0.518105		SURF2	brown	0.404408		SYNE2	blue	0.534011		ARPP19	yellow	0.458003
28	RPL29	turquoise	0.516951		TSPAN13	brown	0.403395		RCAN3	blue	0.532547		TCF25	yellow	0.456905
29	RPL30	turquoise	0.516614		HAX1	brown	0.402857		ZNF483	blue	0.531438		CLTC	yellow	0.45348
30	RPS6	turquoise	0.516132		OLFM2	brown	0.402731		AHI1	blue	0.529176		SEC63	yellow	0.452628
31	FAU	turquoise	0.516045		DPM3	brown	0.400538		ALCAM	blue	0.528976		USP16	yellow	0.452254
32	RPL15	turquoise	0.515619		CMTM8	brown	0.399855		ADAR	blue	0.525791		TGOLN2	yellow	0.449057
33	RPS18	turquoise	0.514821		ITM2C	brown	0.398768		SEZ6L2	blue	0.524827		WDR45B	yellow	0.44788
34	RPL32	turquoise	0.514347		SSBP4	brown	0.398327		PTPRA	blue	0.519256		PRPF40A	yellow	0.447112
35	RPS2	turquoise	0.514304		COMT	brown	0.396898		WNK1	blue	0.518855		DEK	yellow	0.441505
36	RPS8	turquoise	0.513532		DUT	brown	0.395891		AP2B1	blue	0.512049		APLP2	yellow	0.440342
37	RPS13	turquoise	0.508551		SREBF1	brown	0.395668		DST	blue	0.511545		UBL3	yellow	0.436488
38	MIF	turquoise	0.505557		CLDN7	brown	0.395503		GOLGA2	blue	0.506418		RTF1	yellow	0.435603
39	NACA	turquoise	0.504458		SURF1	brown	0.392982		ILF3-DT	blue	0.504646		EIF5B	yellow	0.435435
40	RPS14	turquoise	0.501256		MAFB	brown	0.392734		MPHOSPH8	blue	0.501895		RSRC2	yellow	0.432765
41	CHCHD2	turquoise	0.501072		ANTKMT	brown	0.392348		PCDH17	blue	0.501082		CANX	yellow	0.431181
42	RPS3	turquoise	0.50027		G6PC2	brown	0.392323		PCSK2	blue	0.500687		RBMX	yellow	0.422127
43	KRT10	turquoise	0.498732		BSCL2	brown	0.392193		GNAQ	blue	0.499706		JAK1	yellow	0.421331
44	HINT1	turquoise	0.497565		NDUFS8	brown	0.390495		ABHD2	blue	0.497225		WBP11	yellow	0.42107
45	H3F3A	turquoise	0.491962		SNAP25	brown	0.390391		ANKRD11	blue	0.495972		KTN1	yellow	0.420376
46	RPL18A	turquoise	0.491899		VEGFB	brown	0.389469		NUDT3	blue	0.495644		ATP1A1	yellow	0.416668
47	RPS5	turquoise	0.48988		SUSD4	brown	0.389407		ROCK1	blue	0.495054		NUCKS1	yellow	0.411498
48	EDF1	turquoise	0.486112		NAPA	brown	0.388611		ARHGAP5	blue	0.49472		SON	yellow	0.410324
49	SERF2	turquoise	0.485522		ATP6V0E2	brown	0.386334		TUG1	blue	0.494211		ASAH1	yellow	0.407276
50	RPL13	turquoise	0.483593		NME3	brown	0.384859		ZNF791	blue	0.493892		SSR1	yellow	0.406325
51	NDUFAB1	turquoise	0.48098		AP1S1	brown	0.384156		RIC3	blue	0.493357		H2AFY	yellow	0.403308
52	RPL41	turquoise	0.479672		PIGP	brown	0.38365		KMT2C	blue	0.493231		SCARB2	yellow	0.395736
53	RACK1	turquoise	0.47813		PRXL2A	brown	0.382008		KIF5C	blue	0.491369		TXNRD1	yellow	0.394636
54	RPL36AL	turquoise	0.478018		TMEM205	brown	0.381592		YTHDC1	blue	0.490655		MTDH	yellow	0.390966
55	TPT1	turquoise	0.47799		CHGA	brown	0.38062		NFE2L1	blue	0.490582		TLE5	yellow	0.387235
56	RPL35A	turquoise	0.47724		PEPD	brown	0.380277		SYT11	blue	0.487036		RIOK3	yellow	0.384666
57	H3F3B	turquoise	0.47143		P4HTM	brown	0.37995		BRD4	blue	0.48417		TM9SF3	yellow	0.384505
58	NEDD8	turquoise	0.470586		DUSP26	brown	0.379794		SYT13	blue	0.483996		BTG2	yellow	0.383464
59	NDUFB2	turquoise	0.470374		YIPF3	brown	0.379677		NKX6-1	blue	0.483852		ZNF207	yellow	0.38228
60	MICOS10	turquoise	0.469284		MDH1	brown	0.37928		LARP1B	blue	0.483563		RNPS1	yellow	0.379998
61	UQCR10	turquoise	0.468612		LGALS3BP	brown	0.377749		SCD	blue	0.483022		UBXN4	yellow	0.378118
62	UBA52	turquoise	0.46531		BORCS7	brown	0.374907		PDZD8	blue	0.482046		LAMP1	yellow	0.37794
63	COX7A2	turquoise	0.464089		TP53I13	brown	0.37454		JADE1	blue	0.481783		ST13	yellow	0.374724
64	CALM1	turquoise	0.46394		LMO1	brown	0.373721		CADM1	blue	0.481202		EMC10	yellow	0.372277
65	COX6A1	turquoise	0.460427		MPG	brown	0.373656		CLGN	blue	0.481054		TPM3	yellow	0.359639
66	PPDPF	turquoise	0.46017		HAGH	brown	0.373012		GABRB3	blue	0.479399		SLTM	yellow	0.358624
67	C19orf53	turquoise	0.456335		AIG1	brown	0.371356		BAZ2B	blue	0.4793		ELL2	yellow	0.356846
68	NDUFA11	turquoise	0.456059		TMEM61	brown	0.370638		BBX	blue	0.478861		RRBP1	yellow	0.35154
69	OAZ1	turquoise	0.455826		ATP6V1D	brown	0.368822		PTBP3	blue	0.478098		TSPAN3	yellow	0.344409
70	ATP5MG	turquoise	0.454361		ABHD14A	brown	0.36788		SPEN	blue	0.477991		SNHG9	yellow	0.340357
71	NDUFB11	turquoise	0.454275		YIPF6	brown	0.367226		GCC2	blue	0.477163		ITM2B	yellow	0.33945
72	SEC61G	turquoise	0.453315		SIL1	brown	0.365906		PHF3	blue	0.476913		TMCO1	yellow	0.333781
73	RPL10A	turquoise	0.450116		CDKN1C	brown	0.365624		BOD1L1	blue	0.475331		GRN	yellow	0.327503
74	RPL35	turquoise	0.45		NAA38	brown	0.364367		PAX6	blue	0.475198		UBE2J1	yellow	0.323206
75	ATP6V1G1	turquoise	0.447958		PKIB	brown	0.363207		RERE	blue	0.474939		CD164	yellow	0.316751
76	RPL5	turquoise	0.447776		SMPD1	brown	0.362383		CCAR1	blue	0.474644		VCP	yellow	0.312107
77	ELOB	turquoise	0.447708		COMTD1	brown	0.362162		LONRF2	blue	0.474117		CD46	yellow	0.310997
78	RPL23A	turquoise	0.447645		MRPS34	brown	0.360813		XIAP	blue	0.473857		ZC3H15	yellow	0.308213
79	NDUFS6	turquoise	0.447515		CYB5R1	brown	0.359783		MSI2	blue	0.473584		PDIA3	yellow	0.296517
80	RPLP0	turquoise	0.447301		LMAN2	brown	0.35965		STAT3	blue	0.47251		LSM8	yellow	0.296285
81	TMSB10	turquoise	0.446791		FAM174A	brown	0.359615		CELF1	blue	0.472141		SPCS3	yellow	0.29577
82	ATP5MC3	turquoise	0.44553		PHB	brown	0.358453		PRSS23	blue	0.471221		SRP72	yellow	0.293095
83	H2AFZ	turquoise	0.443821		PGK1	brown	0.357019		CHD9	blue	0.470888		PLD3	yellow	0.279718
84	NME2	turquoise	0.443688		TMEM179B	brown	0.355327		CFAP97	blue	0.470829		SNHG32	yellow	0.242509
85	GABARAP	turquoise	0.443616		SDF2	brown	0.354782		SLC7A2	blue	0.468812		CLDN4	yellow	0.201154
86	ATP5F1E	turquoise	0.443233		LYSMD2	brown	0.354774		PURA	blue	0.468229
87	TMSB4X	turquoise	0.442994		PSENEN	brown	0.354155		SLC7A8	blue	0.467702
88	CYSTM1	turquoise	0.442006		ACLY	brown	0.351904		PCYOX1	blue	0.466654
89	PFN1	turquoise	0.441573		RNF130	brown	0.351318		CDC42EP3	blue	0.465032
90	DBI	turquoise	0.440575		GLT8D1	brown	0.350784		ERO1B	blue	0.464968
91	RNF7	turquoise	0.439356		NDUFB5	brown	0.350694		TCAF1	blue	0.464812
92	PRDX2	turquoise	0.43878		ARL16	brown	0.350436		CHD2	blue	0.464789
93	RPL27	turquoise	0.438242		SRI	brown	0.350395		AAK1	blue	0.464141
94	SLIRP	turquoise	0.436267		PSMA5	brown	0.350351		ALPK3	blue	0.463716
95	RPSA	turquoise	0.43463		RGS9	brown	0.349882		SFT2D2	blue	0.463702
96	ATP5MC1	turquoise	0.434489		NDUFS7	brown	0.349834		ORAI2	blue	0.463668
97	SUMO2	turquoise	0.431349		COPS6	brown	0.349094		CREBRF	blue	0.463467
98	COX5A	turquoise	0.431008		PSMD1	brown	0.347391		VEGFA	blue	0.463015
99	CSTB	turquoise	0.430767		CTSZ	brown	0.346538		MECP2	blue	0.462962
100	PFDN5	turquoise	0.430506		PTGES2	brown	0.34563		FOXA2	blue	0.46275
