# Supplementary material for: Dysfunctional β-cell longevity in diabetes relies on energy conservation and positive epistasis
Source: Life Sci Alliance. 2024 Sep 23;7(12):e202402743. doi: 10.26508/lsa.202402743 (PMC11420665; doi:10.26508/lsa.202402743)
Supplement: Supplementary file 11 [file LSA-2024-02743_TableS11.xlsx]

## Sheet: Table S11. SNP-SNP intercations
Table S11. Gene-SNP interaction with PFKFB3 SNP rs1983890
No.	Gene	p_val	p_val_adj
1	MAIP1	3.49928e-06	0.0113062
2	AGAP1	1.70164e-05	0.02749
3	MEIS2	6.56332e-05	0.070687
4	PLK2	0.000154799	0.125039
5	ELP1	0.000442485	0.204238
6	PLPP4	0.000438977	0.204238
7	TMEM179	0.000328802	0.204238
8	PDZD2	0.000638007	0.229045
9	TNRC18	0.000597239	0.229045
10	FAM174B	0.000790803	0.255509
11	ARHGAP26	0.00155858	0.25747
12	BASP1	0.00185752	0.25747
13	CLTB	0.00237261	0.25747
14	CNPY2	0.00128917	0.25747
15	CPAMD8	0.00151664	0.25747
16	FGF14	0.00100191	0.25747
17	GATAD1	0.00205646	0.25747
18	GRIK2	0.00118384	0.25747
19	INSR	0.00210227	0.25747
20	JAGN1	0.0022681	0.25747
21	LDHB	0.00221313	0.25747
22	MESP1	0.00202149	0.25747
23	PPP2CA	0.00247031	0.25747
24	PPP2R2B	0.00185902	0.25747
25	RAD51B	0.00148771	0.25747
26	RBM17	0.00152363	0.25747
27	RXRA	0.000878726	0.25747
28	SMARCA5	0.00242877	0.25747
29	SRGAP3	0.00241518	0.25747
30	TOX	0.00161783	0.25747
31	ZNF516	0.001123	0.25747
32	AMPD1	0.00276808	0.261384
33	ATP5F1A	0.00314307	0.261384
34	BAZ2B	0.00316386	0.261384
35	LRIG3	0.00272121	0.261384
36	NIFK	0.00294001	0.261384
37	NXF1	0.00290722	0.261384
38	PTPRN2	0.00311471	0.261384
39	SSBP3	0.00274213	0.261384
40	TMEM102	0.00323596	0.261384
41	CMA1	0.00342162	0.269493
42	KDM4C	0.00350316	0.269493
43	ABLIM1	0.00371753	0.27148
44	FBXO40	0.00386214	0.27148
45	PLCB1	0.00362942	0.27148
46	PTPRK	0.00386508	0.27148
47	TACC2	0.00395785	0.272081
48	MINDY1	0.00421271	0.275635
49	NQO2	0.00435079	0.275635
50	SYT16	0.00424261	0.275635
51	UBE2G2	0.0043493	0.275635
52	RPL10A	0.00447615	0.278124
53	EML2	0.00516197	0.295247
54	GATA4	0.00516727	0.295247
55	GSE1	0.0051778	0.295247
56	POTEE	0.00520862	0.295247
57	TNFRSF21	0.00498405	0.295247
58	ANPEP	0.00576836	0.305534
59	FAM53C	0.00573154	0.305534
60	KANK1	0.00556091	0.305534
61	SMARCA2	0.00562802	0.305534
62	CCL24	0.00609051	0.308398
63	HOXA1	0.00610879	0.308398
64	PIGG	0.00598478	0.308398
65	SNX29	0.00628058	0.312193
66	ABI3	0.00641234	0.313913
67	ABITRAM	0.00779298	0.325501
68	APBB1	0.00921141	0.325501
69	BCL2L14	0.00947673	0.325501
70	C1QL2	0.006789	0.325501
71	CABIN1	0.00776109	0.325501
72	CLASP1	0.00979723	0.325501
73	COLCA2	0.00809546	0.325501
74	EGLN3	0.00859772	0.325501
75	EVA1A	0.00880168	0.325501
76	FGFR1	0.00931855	0.325501
77	FNDC3B	0.0085136	0.325501
78	GIN1	0.00833993	0.325501
79	IL24	0.00917031	0.325501
80	INMT	0.00714124	0.325501
81	MAPK3	0.00763257	0.325501
82	MECP2	0.00946181	0.325501
83	METTL7A	0.00922514	0.325501
84	MPV17L	0.00999851	0.325501
85	NCL	0.00778754	0.325501
86	NFKBIA	0.00890643	0.325501
87	NOL8	0.00850193	0.325501
88	PARVB	0.00871747	0.325501
89	PIGN	0.00921823	0.325501
90	POLR2C	0.010175	0.325501
91	PTPRN	0.00955576	0.325501
92	RAMAC	0.00740776	0.325501
93	RNF144A	0.00742135	0.325501
94	RNF6	0.00829533	0.325501
95	RPL22	0.010058	0.325501
96	SEC22B	0.00977034	0.325501
97	SLC25A19	0.00996449	0.325501
98	SLC5A9	0.00895477	0.325501
99	SRSF4	0.0081657	0.325501
100	TIAM1	0.0101382	0.325501
101	TRAPPC9	0.00854227	0.325501
102	CD74	0.0111173	0.326546
103	DPP6	0.0106762	0.326546
104	KDELR1	0.0111076	0.326546
105	LYSMD1	0.0109065	0.326546
106	OSR1	0.0105375	0.326546
107	SNRPA	0.010356	0.326546
108	ST3GAL1	0.0109698	0.326546
109	STT3A	0.0107035	0.326546
110	TSSC4	0.0109766	0.326546
111	C2CD4B	0.0119791	0.326666
112	DLX2	0.0117949	0.326666
113	ELAPOR1	0.0115288	0.326666
114	ETNK1	0.0116891	0.326666
115	LIMCH1	0.0120314	0.326666
116	ROR2	0.0113254	0.326666
117	SCGN	0.0114796	0.326666
118	STK32A	0.0120169	0.326666
119	TMEM60	0.01185	0.326666
120	CNNM1	0.0122125	0.328821
121	GLIS3	0.012607	0.336639
122	ATP8A1	0.0136197	0.339466
123	C18orf25	0.0136085	0.339466
124	CALM1	0.0140659	0.339466
125	CAMTA1	0.0130156	0.339466
126	CELF3	0.0130371	0.339466
127	CNIH1	0.014099	0.339466
128	CYBC1	0.0136797	0.339466
129	DTX3L	0.0142119	0.339466
130	FASN	0.0128378	0.339466
131	LNPEP	0.0133492	0.339466
132	MYO1C	0.0142534	0.339466
133	PDE8B	0.0142889	0.339466
134	SNX3	0.0137469	0.339466
135	TECR	0.0136217	0.339466
136	USP18	0.014058	0.339466
137	PPP1R2	0.0146874	0.342759
138	RAP1GAP2	0.0146792	0.342759
139	SERPINB6	0.0149935	0.342759
140	SLC3A2	0.0148485	0.342759
141	SSBP4	0.0150286	0.342759
142	TRPM3	0.015064	0.342759
143	NDUFA3	0.0153992	0.347935
144	ABCA4	0.016048	0.352729
145	ASPH	0.0160123	0.352729
146	SOS1	0.0158361	0.352729
147	ZNF100	0.0159241	0.352729
148	KCNJ8	0.0162244	0.354196
149	ABCC8	0.0164847	0.357014
150	LOXL4	0.0165745	0.357014
151	SELENOW	0.0169473	0.362628
152	NARF	0.017512	0.364873
153	RWDD4	0.0175529	0.364873
154	SNAP25	0.0172914	0.364873
155	TGM2	0.0175442	0.364873
156	TXN2	0.0176169	0.364873
157	PHF14	0.0179751	0.369921
158	ADA2	0.0181793	0.371755
159	SDCBP	0.0183686	0.372548
160	SLC22A23	0.0184487	0.372548
161	SEC61A1	0.0186418	0.374109
162	AANAT	0.0198779	0.376369
163	COL27A1	0.0196491	0.376369
164	CREB3L2	0.0194847	0.376369
165	DACH1	0.0196421	0.376369
166	LUC7L3	0.0188977	0.376369
167	NFAM1	0.0197577	0.376369
168	PLCB4	0.0198771	0.376369
169	PLEKHA8	0.0199193	0.376369
170	RUFY1	0.0193283	0.376369
171	SLF2	0.0191443	0.376369
172	TSPAN11	0.0202469	0.380335
173	CIAPIN1	0.0204836	0.381779
174	EMP2	0.0206782	0.381779
175	PTK2	0.0205631	0.381779
176	CIAO2A	0.0208551	0.382857
177	PSMG3	0.0211464	0.386011
178	NAIP	0.0218013	0.39573
179	ARID1B	0.0224443	0.398873
180	C3AR1	0.0224682	0.398873
181	NOC3L	0.0221353	0.398873
182	TMX3	0.0223638	0.398873
183	SLC27A4	0.0226626	0.400125
184	CENPC	0.0229524	0.40086
185	GPRC5C	0.0229331	0.40086
186	CYP4X1	0.0242136	0.409603
187	DLST	0.0238358	0.409603
188	FAM117A	0.0241676	0.409603
189	HIGD2A	0.0238245	0.409603
190	SLC35B1	0.0240411	0.409603
191	WNT8A	0.023835	0.409603
192	NFIC	0.0244182	0.410912
193	ANG	0.024664	0.412899
194	USF2	0.0248216	0.413394
195	ATP9A	0.0250843	0.414563
196	UCKL1	0.0251483	0.414563
197	CPB1	0.0255503	0.416636
198	CYB5D2	0.0256609	0.416636
199	SAMD4A	0.0255155	0.416636
200	MBP	0.0259026	0.418457
201	AKR7A3	0.0262917	0.420585
202	ATXN1	0.0262947	0.420585
203	POU3F3	0.0270417	0.430402
204	EBF1	0.0273168	0.43265
205	UNC80	0.0276218	0.435346
206	FBXO31	0.0280222	0.439514
207	UPK1B	0.0282065	0.440267
208	MAPK9	0.0286226	0.440378
209	MICOS10	0.0285194	0.440378
210	PRKACB	0.0285528	0.440378
211	BCAT1	0.0295084	0.442928
212	BICRA	0.0294161	0.442928
213	FAM120A	0.0292296	0.442928
214	FUBP1	0.0298397	0.442928
215	KRT18	0.0297127	0.442928
216	PROB1	0.029885	0.442928
217	RAP1B	0.0290044	0.442928
218	SOWAHA	0.0294507	0.442928
219	CKB	0.0303852	0.444228
220	LMO1	0.0303032	0.444228
221	RPS2	0.030211	0.444228
222	IGHG4	0.0306733	0.44642
223	GTF2H2C	0.0312187	0.4483
224	IGHG3	0.0310471	0.4483
225	SEMA3C	0.0310937	0.4483
226	ASPSCR1	0.032814	0.453085
227	CACFD1	0.0319242	0.453085
228	CDC42	0.0324678	0.453085
229	ETS1	0.0317349	0.453085
230	LIPA	0.0325974	0.453085
231	METRNL	0.0322808	0.453085
232	RHBDD2	0.032771	0.453085
233	RTF2	0.0322727	0.453085
234	TRAM1	0.0327776	0.453085
235	STYK1	0.0333437	0.454572
236	VPS29	0.0331469	0.454572
237	ZNRF1	0.0332463	0.454572
238	BRD4	0.0337166	0.455973
239	CHRNB4	0.0337288	0.455973
240	GFPT1	0.0339052	0.456449
241	PIK3CA	0.034793	0.46453
242	SESN3	0.0347125	0.46453
243	APLP2	0.0350738	0.465459
244	NFATC2	0.0351508	0.465459
245	BNIP3L	0.036348	0.474652
246	DLK1	0.0362131	0.474652
247	MUC17	0.0364326	0.474652
248	RASSF4	0.0362556	0.474652
249	ATP5MJ	0.0367511	0.474971
250	CNOT3	0.0367507	0.474971
251	TRIP12	0.0369382	0.475487
252	AP3D1	0.0380545	0.48029
253	DPYSL2	0.0379263	0.48029
254	HLA.A	0.0376973	0.48029
255	INTS10	0.0376039	0.48029
256	TNK2	0.0378132	0.48029
257	TNIK	0.0385119	0.484171
258	MMADHC	0.0391522	0.488419
259	PLA2G1B	0.0390985	0.488419
260	KCNK16	0.0393377	0.488847
261	BARHL2	0.0397463	0.490154
262	CYP4Z1	0.0396994	0.490154
263	NSA2	0.0399975	0.491377
264	RIMBP2	0.0407341	0.49853
265	ELP2	0.0419716	0.50001
266	GPX5	0.0420032	0.50001
267	MKRN1	0.0415841	0.50001
268	NAT8B	0.0411731	0.50001
269	SOCS1	0.0417873	0.50001
270	SOX30	0.0415099	0.50001
271	TMEM178B	0.041861	0.50001
272	ZBED3	0.0420931	0.50001
273	PDIA6	0.0422675	0.500243
274	ATP2A3	0.0430549	0.505856
275	WIPI1	0.0429748	0.505856
276	C22orf39	0.0437673	0.506853
277	DNAJC8	0.0435535	0.506853
278	MAPK12	0.0436401	0.506853
279	SERPINA3	0.0434521	0.506853
280	SLC4A4	0.0440234	0.507998
281	CD44	0.0454475	0.511091
282	CTSZ	0.0454113	0.511091
283	JAZF1	0.0457151	0.511091
284	MBD3	0.0455526	0.511091
285	NEK4	0.0452606	0.511091
286	NR1H2	0.0447398	0.511091
287	PPP1R37	0.0452699	0.511091
288	PPP6R1	0.0457018	0.511091
289	SERGEF	0.0450697	0.511091
290	ATP5ME	0.0464348	0.512416
291	CGB2	0.0492837	0.512416
292	DBNDD2	0.0496203	0.512416
293	DNAJB1	0.0489812	0.512416
294	GNAI1	0.0473841	0.512416
295	GP1BB	0.0491832	0.512416
296	IGF1R	0.0481501	0.512416
297	KRT8	0.0468274	0.512416
298	MGST3	0.0489624	0.512416
299	MXRA7	0.0491478	0.512416
300	MYL12B	0.0475207	0.512416
301	NCSTN	0.0482041	0.512416
302	PDLIM1	0.0492568	0.512416
303	PERP	0.0485478	0.512416
304	QPCT	0.0467545	0.512416
305	SLCO4A1	0.0469322	0.512416
306	SMPD4	0.0483659	0.512416
307	SRI	0.0461544	0.512416
308	SRSF1	0.0496398	0.512416
309	TET3	0.0483739	0.512416
310	TFPI	0.0495727	0.512416
311	TRA2B	0.0486545	0.512416
312	TUBE1	0.0481548	0.512416
313	ZFYVE26	0.0467336	0.512416
314	UNC5CL	0.0503267	0.517852
315	RBM12B	0.0505261	0.518253
316	ANGEL1	0.0507614	0.519019
317	PSD	0.0509402	0.519204
318	RACK1	0.0522129	0.52884
319	ZXDC	0.0520889	0.52884
320	CEP76	0.0526726	0.529133
321	CLIP3	0.0527332	0.529133
322	SYTL1	0.0526538	0.529133
323	BLOC1S2	0.0530235	0.530399
324	SRSF2	0.0532175	0.530697
325	BMERB1	0.0537211	0.532398
326	CDKN1A	0.0537523	0.532398
327	GIMAP2	0.0538825	0.532398
328	CCNL1	0.0543435	0.533689
329	REEP2	0.0541835	0.533689
330	A1CF	0.0557451	0.534459
331	ACTN4	0.0552649	0.534459
332	CSDE1	0.0552674	0.534459
333	LIPJ	0.0555625	0.534459
334	PRSS3	0.0556659	0.534459
335	RGL3	0.0554793	0.534459
336	RREB1	0.055537	0.534459
337	SORL1	0.054693	0.534459
338	CRMP1	0.0562326	0.535951
339	THTPA	0.0561747	0.535951
340	UNC79	0.056588	0.536176
341	ZNF771	0.0564989	0.536176
342	HNRNPH1	0.0572887	0.537973
343	KIRREL2	0.0573791	0.537973
344	TOB2	0.0573754	0.537973
345	YAE1	0.0574437	0.537973
346	AGBL5	0.0578335	0.540058
347	HLA.DRB1	0.0588667	0.544981
348	OST4	0.0588638	0.544981
349	WLS	0.0585568	0.544981
350	IL11RA	0.0592501	0.546963
351	ZDHHC16	0.0594558	0.547298
352	FKBP8	0.0596871	0.547867
353	ADRM1	0.0613627	0.548563
354	GRIA1	0.06131	0.548563
355	HES7	0.0602516	0.548563
356	HPN	0.0615317	0.548563
357	MTCH1	0.0616306	0.548563
358	NUP85	0.0611547	0.548563
359	PIN1	0.0612025	0.548563
360	SRSF5	0.060952	0.548563
361	TOX2	0.0609337	0.548563
362	TSPAN3	0.0599405	0.548563
363	WDR83OS	0.0604769	0.548563
364	ATP6V0E2	0.0621787	0.551922
365	AUP1	0.0626595	0.553363
366	UBE3C	0.0626836	0.553363
367	PCSK2	0.0632553	0.556888
368	CDKN1B	0.0637717	0.557943
369	LDLRAP1	0.0638932	0.557943
370	THEM5	0.0636804	0.557943
371	PRKACA	0.064832	0.563098
372	SF3B1	0.0647544	0.563098
373	KLF16	0.0653253	0.565861
374	UBLCP1	0.0655285	0.566103
375	ADAMTSL2	0.0661655	0.566734
376	GAK	0.0660893	0.566734
377	LLGL2	0.0663031	0.566734
378	PEPD	0.0661027	0.566734
379	BTG2	0.066805	0.568903
380	NPDC1	0.0669091	0.568903
381	P4HA1	0.0677681	0.574695
382	BTBD2	0.0687038	0.576148
383	CTSL	0.068646	0.576148
384	EXD1	0.0682387	0.576148
385	PSMB4	0.068301	0.576148
386	SYTL3	0.0688311	0.576148
387	PLXNB2	0.0692792	0.578401
388	NUDT13	0.0694654	0.578461
389	CD276	0.0696471	0.578482
390	HSPD1	0.0701262	0.579483
391	MMS19	0.0700967	0.579483
392	SINHCAF	0.0705285	0.581321
393	ALDH9A1	0.0717363	0.587884
394	CAMK2D	0.0720526	0.587884
395	GPX4	0.0717451	0.587884
396	HNRNPA1	0.072047	0.587884
397	CDC42BPB	0.073237	0.594545
398	SLC37A1	0.0732288	0.594545
399	AKT1	0.0750635	0.596449
400	CCSAP	0.074634	0.596449
401	DDX17	0.0745227	0.596449
402	MRPS21	0.0747053	0.596449
403	NDUFB7	0.0737435	0.596449
404	RPL6	0.075133	0.596449
405	SCAPER	0.074784	0.596449
406	STK16	0.074965	0.596449
407	UBE2D3	0.0741317	0.596449
408	FAM171B	0.0753852	0.596985
409	ANKRD20A1	0.078365	0.601621
410	ANKRD36B	0.0791636	0.601621
411	C5orf51	0.0805451	0.601621
412	CADM1	0.0782874	0.601621
413	CHCHD5	0.0796563	0.601621
414	CMTR1	0.077459	0.601621
415	CSNK2B	0.0802639	0.601621
416	EPHX1	0.0782534	0.601621
417	FIZ1	0.0777632	0.601621
418	HEXIM2	0.080456	0.601621
419	HLA.DMB	0.0773567	0.601621
420	IMPDH1	0.0798903	0.601621
421	IQGAP1	0.0772959	0.601621
422	KATNIP	0.0800008	0.601621
423	KCNK12	0.0768444	0.601621
424	NAAA	0.0787471	0.601621
425	NPM1	0.0805647	0.601621
426	OPRL1	0.0784011	0.601621
427	RPL4	0.0806258	0.601621
428	RPS4X	0.0769892	0.601621
429	SHROOM1	0.0780532	0.601621
430	SLC6A6	0.0789652	0.601621
431	TERF2IP	0.0801862	0.601621
432	WASL	0.0787918	0.601621
433	ZNF587	0.0767673	0.601621
434	DCTN1	0.0812688	0.602246
435	GPRIN3	0.0812084	0.602246
436	SLC37A4	0.08121	0.602246
437	ADNP	0.0851405	0.602873
438	ALDH1A1	0.0842767	0.602873
439	CD200	0.0858315	0.602873
440	CHPF	0.0841221	0.602873
441	CMTM6	0.0825597	0.602873
442	CTBP2	0.0854945	0.602873
443	CTNND2	0.0834549	0.602873
444	DHRS2	0.0832859	0.602873
445	LTB	0.0836778	0.602873
446	NENF	0.08173	0.602873
447	NPC2	0.0855637	0.602873
448	PCED1B	0.0823378	0.602873
449	PGM1	0.0842923	0.602873
450	PHF5A	0.085802	0.602873
451	RAB3C	0.0838053	0.602873
452	ROBO2	0.0853913	0.602873
453	SEC11C	0.0845522	0.602873
454	SNRPF	0.0837896	0.602873
455	TMEM214	0.082559	0.602873
456	TMEM9	0.0835153	0.602873
457	WFS1	0.0850633	0.602873
458	XKR6	0.0850139	0.602873
459	ZCCHC14	0.0822944	0.602873
460	ZNF302	0.0849083	0.602873
461	ATP5PO	0.0866506	0.604201
462	ERRFI1	0.0867686	0.604201
463	HOPX	0.0867036	0.604201
464	PATJ	0.0866677	0.604201
465	LRAT	0.0871959	0.605871
466	CSTF3	0.0876843	0.606655
467	GPR135	0.0875275	0.606655
468	FMN2	0.0883345	0.608547
469	THYN1	0.0883052	0.608547
470	COQ8B	0.0889368	0.611393
471	ZMAT4	0.0891603	0.611628
472	GCNT1	0.0899435	0.614392
473	UBXN11	0.0899112	0.614392
474	RPS13	0.0903388	0.61579
475	ANKRD28	0.0914977	0.615797
476	ARPC3	0.0913563	0.615797
477	CNTLN	0.0913247	0.615797
478	DBI	0.0917809	0.615797
479	IGFBP2	0.0916965	0.615797
480	ITGAE	0.0918644	0.615797
481	MYO1B	0.0913167	0.615797
482	RPRD2	0.090571	0.615797
483	E2F1	0.0921642	0.616527
484	ATP5F1E	0.0926639	0.618564
485	MCMBP	0.0928517	0.618564
486	CCDC85C	0.0930449	0.618576
487	GALT	0.0933633	0.619049
488	LENG1	0.0938523	0.619049
489	NUP98	0.0935159	0.619049
490	TDG	0.0938824	0.619049
491	ADARB1	0.0952025	0.619558
492	FBXL2	0.0951849	0.619558
493	PAK4	0.0952477	0.619558
494	PARK7	0.0951116	0.619558
495	PSMG4	0.0951048	0.619558
496	STMP1	0.0941595	0.619558
497	YWHAG	0.0953019	0.619558
498	PSMD6	0.0957013	0.620905
499	ARMC8	0.0975948	0.6223
500	CASTOR2	0.097662	0.6223
501	CCDC172	0.0974299	0.6223
502	CD59	0.0962559	0.6223
503	CMTM2	0.0976818	0.6223
504	FANCE	0.0973247	0.6223
505	OXT	0.0979812	0.6223
506	POGZ	0.0980348	0.6223
507	PRRC2A	0.097874	0.6223
508	SCG5	0.0966985	0.6223
509	TRUB2	0.0968152	0.6223
510	POLR3H	0.0982345	0.622344
511	ADGRG1	0.0992246	0.624368
512	ARMC2	0.100194	0.624368
513	FAM83C	0.0996564	0.624368
514	GBA	0.09984	0.624368
515	OBSCN	0.0991759	0.624368
516	PLPP7	0.100915	0.624368
517	PREB	0.100069	0.624368
518	PRELID3B	0.100159	0.624368
519	RAP1A	0.100455	0.624368
520	RBMX	0.100891	0.624368
521	RSF1	0.101066	0.624368
522	USHBP1	0.100551	0.624368
523	ZNF346	0.100359	0.624368
524	EEF1D	0.102114	0.62589
525	EPS15	0.101909	0.62589
526	MGAT1	0.102455	0.62589
527	PMM1	0.102279	0.62589
528	ZNF714	0.102475	0.62589
529	ZNF776	0.101953	0.62589
530	TMBIM4	0.102797	0.626676
531	MSL2	0.103534	0.627612
532	PTPRJ	0.103385	0.627612
533	RPL31	0.103254	0.627612
534	CYP2A6	0.104426	0.629319
535	MRAP2	0.10408	0.629319
536	PISD	0.104659	0.629319
537	PSMG2	0.104266	0.629319
538	SLC24A2	0.104789	0.629319
539	EPAS1	0.105088	0.629943
540	FBXO22	0.106012	0.634304
541	ALDH3B2	0.106533	0.635069
542	ATF7IP	0.106463	0.635069
543	PKM	0.106906	0.636122
544	KRTAP9.4	0.10713	0.636284
545	TOM1L1	0.107617	0.637998
546	PRAC2	0.107854	0.638236
547	ATP6V0D1	0.109314	0.639841
548	EIF4A2	0.109009	0.639841
549	OR10G3	0.109168	0.639841
550	SEMA4B	0.108563	0.639841
551	TTPAL	0.108357	0.639841
552	ZBTB20	0.109236	0.639841
553	SLC29A4	0.109736	0.641151
554	FLOT1	0.110791	0.644986
555	SSTR4	0.110685	0.644986
556	ACBD5	0.111928	0.647301
557	ECM1	0.112578	0.647301
558	EMX1	0.112068	0.647301
559	FBRS	0.11335	0.647301
560	IFITM1	0.112068	0.647301
561	KCNIP1	0.112201	0.647301
562	MORC2	0.11315	0.647301
563	ROBO1	0.112224	0.647301
564	SLC25A47	0.112941	0.647301
565	SLC8A1	0.113393	0.647301
566	TWSG1	0.112962	0.647301
567	ACOT1	0.115028	0.648884
568	ARHGAP12	0.116518	0.648884
569	C18orf54	0.117435	0.648884
570	C1D	0.116007	0.648884
571	CCDC88A	0.11701	0.648884
572	CHP1	0.116539	0.648884
573	ERO1B	0.114288	0.648884
574	EVL	0.117022	0.648884
575	GADD45A	0.116138	0.648884
576	HSPA4	0.114762	0.648884
577	IFT57	0.115501	0.648884
578	MCM3AP	0.117834	0.648884
579	PHF2	0.115835	0.648884
580	PNMA2	0.116221	0.648884
581	ROR1	0.115425	0.648884
582	SLC25A3	0.117161	0.648884
583	SNAPC2	0.114494	0.648884
584	SNRPC	0.117815	0.648884
585	SPRR2A	0.117888	0.648884
586	SSR3	0.115421	0.648884
587	TMCO3	0.116792	0.648884
588	DDHD1	0.118895	0.651099
589	PARM1	0.118859	0.651099
590	ZNF358	0.118686	0.651099
591	FAM162A	0.119552	0.65139
592	PRKD2	0.119445	0.65139
593	TUBA1C	0.119417	0.65139
594	H2AC6	0.120164	0.653097
595	ZNF484	0.12027	0.653097
596	SAP18	0.120918	0.655512
597	EPM2AIP1	0.121724	0.657003
598	IL27	0.121828	0.657003
599	MRPL33	0.121457	0.657003
600	PMPCB	0.122006	0.657003
601	ACP3	0.122855	0.660475
602	PAPSS2	0.123286	0.66169
603	PRKCE	0.123856	0.663527
604	TMEM182	0.124039	0.663527
605	CLTCL1	0.125328	0.664863
606	GANAB	0.125049	0.664863
607	MGAT4B	0.125823	0.664863
608	MPRIP	0.125672	0.664863
609	NIBAN2	0.126758	0.664863
610	PDE4D	0.126181	0.664863
611	PPP1CC	0.126757	0.664863
612	SEL1L	0.12627	0.664863
613	TAPBP	0.125818	0.664863
614	TMEM176B	0.125113	0.664863
615	TOB1	0.126501	0.664863
616	TOLLIP	0.125085	0.664863
617	CYP4F12	0.127738	0.668918
618	ARVCF	0.128089	0.669669
619	CKS1B	0.129482	0.670056
620	F13A1	0.131744	0.670056
621	LASP1	0.132062	0.670056
622	MRPL23	0.130705	0.670056
623	MRPL3	0.128749	0.670056
624	NSD3	0.129425	0.670056
625	NUCKS1	0.13038	0.670056
626	PPP1R11	0.131111	0.670056
627	PRDX3	0.131832	0.670056
628	RAB21	0.129253	0.670056
629	RPL28	0.129713	0.670056
630	SEC62	0.132239	0.670056
631	SLC16A12	0.131698	0.670056
632	STIP1	0.131849	0.670056
633	TFCP2L1	0.131531	0.670056
634	TMED9	0.129272	0.670056
635	TMEM30B	0.132311	0.670056
636	TOP2B	0.130829	0.670056
637	TSPAN13	0.13045	0.670056
638	UBE2L3	0.128549	0.670056
639	ATAD3A	0.132844	0.671703
640	AGAP3	0.133282	0.67259
641	FDPS	0.133721	0.67259
642	SMIM40	0.133852	0.67259
643	USP15	0.133663	0.67259
644	TXNDC5	0.134153	0.673056
645	HOXC9	0.134817	0.675339
646	LARS1	0.135635	0.677336
647	TRIM45	0.13547	0.677336
648	ATXN2	0.1378	0.678242
649	CDC34	0.138404	0.678242
650	CHKB	0.138673	0.678242
651	CPSF7	0.137833	0.678242
652	FAU	0.137139	0.678242
653	GCG	0.138755	0.678242
654	GNG2	0.137268	0.678242
655	IGHMBP2	0.138285	0.678242
656	MAPK10	0.138429	0.678242
657	NPEPL1	0.137407	0.678242
658	PCDH17	0.138576	0.678242
659	PET117	0.138098	0.678242
660	TFDP1	0.136237	0.678242
661	ZNF281	0.138501	0.678242
662	MZT2B	0.139724	0.679892
663	NKX2.2	0.139615	0.679892
664	PREPL	0.13946	0.679892
665	MAPRE3	0.140878	0.681148
666	MAT2A	0.141247	0.681148
667	MDH2	0.140838	0.681148
668	OBSL1	0.140998	0.681148
669	OR2AE1	0.141043	0.681148
670	REG1A	0.140485	0.681148
671	VPS13C	0.141813	0.682858
672	UQCRC1	0.14222	0.683799
673	BTC	0.142496	0.684106
674	EPN2	0.144465	0.692534
675	ARFGEF3	0.144841	0.693305
676	ASB18	0.145506	0.693445
677	HTATIP2	0.145471	0.693445
678	RPL38	0.145514	0.693445
679	COBL	0.146198	0.693779
680	KRTAP2.4	0.14608	0.693779
681	RCC2	0.146228	0.693779
682	POMP	0.147053	0.695648
683	TSC22D1	0.146883	0.695648
684	SNRK	0.147991	0.699062
685	HGD	0.148764	0.700217
686	LGALS3BP	0.148886	0.700217
687	URGCP	0.148856	0.700217
688	ADAM15	0.156385	0.702755
689	CASP12	0.156208	0.702755
690	CCT8	0.154618	0.702755
691	CENPB	0.152418	0.702755
692	CEP85	0.151791	0.702755
693	DDX39B	0.151872	0.702755
694	DNAH5	0.152652	0.702755
695	FAM193A	0.150839	0.702755
696	GATD1	0.153105	0.702755
697	H2BC4	0.154244	0.702755
698	LAPTM4B	0.152403	0.702755
699	MAN2B1	0.156267	0.702755
700	MARCKS	0.152073	0.702755
701	MAST3	0.153183	0.702755
702	MGAT4A	0.155704	0.702755
703	MYO15B	0.149831	0.702755
704	PDCD1	0.153418	0.702755
705	PROX1	0.155717	0.702755
706	PVR	0.15001	0.702755
707	RAB1A	0.154819	0.702755
708	RGL2	0.154282	0.702755
709	SCD5	0.155744	0.702755
710	SLC35F3	0.150831	0.702755
711	SP140L	0.152632	0.702755
712	TMEM11	0.153167	0.702755
713	TMEM14C	0.155997	0.702755
714	TNFAIP1	0.156299	0.702755
715	UBE2B	0.154953	0.702755
716	UCHL1	0.151747	0.702755
717	ZMYND11	0.153189	0.702755
718	ZNF142	0.151959	0.702755
719	ZYX	0.155336	0.702755
720	SERPING1	0.156783	0.703566
721	VAMP5	0.157007	0.70359
722	CLU	0.157711	0.705766
723	DYNC1H1	0.158485	0.707272
724	NOM1	0.158373	0.707272
725	ABHD12	0.160475	0.710453
726	DOK3	0.160517	0.710453
727	MBNL2	0.160007	0.710453
728	OLA1	0.159759	0.710453
729	TOMM6	0.160101	0.710453
730	UCP3	0.159962	0.710453
731	NKX6.1	0.161277	0.712842
732	MPZL1	0.161688	0.713231
733	PLPBP	0.162388	0.713231
734	SMN1	0.162596	0.713231
735	TXNL4A	0.16269	0.713231
736	UBE2K	0.16223	0.713231
737	VDAC2	0.162378	0.713231
738	PSMC1	0.162938	0.713352
739	NME7	0.163269	0.713834
740	HNRNPA0	0.163648	0.71452
741	MTSS2	0.164404	0.714924
742	PHB	0.163996	0.714924
743	RPLP1	0.164316	0.714924
744	ACADVL	0.170243	0.716693
745	AQP3	0.166077	0.716693
746	ARF5	0.165495	0.716693
747	CACNA2D1	0.1708	0.716693
748	CCT7	0.168985	0.716693
749	CCZ1	0.170582	0.716693
750	CEACAM18	0.167636	0.716693
751	CHCHD10	0.166866	0.716693
752	CLDN5	0.168745	0.716693
753	DCTPP1	0.169152	0.716693
754	DKKL1	0.168118	0.716693
755	EIF3K	0.167817	0.716693
756	GCGR	0.166551	0.716693
757	LSS	0.168919	0.716693
758	MADD	0.169062	0.716693
759	MKLN1	0.165764	0.716693
760	NDUFB10	0.169977	0.716693
761	PNMA1	0.170704	0.716693
762	RPLP2	0.169367	0.716693
763	SHLD2	0.168061	0.716693
764	SND1	0.170096	0.716693
765	SNX25	0.169187	0.716693
766	SYNC	0.170587	0.716693
767	WDR18	0.168413	0.716693
768	XAB2	0.170226	0.716693
769	ZNF483	0.167889	0.716693
770	ZNF710	0.165497	0.716693
771	ACVR2A	0.171387	0.717605
772	YIPF3	0.171461	0.717605
773	ASPHD1	0.172816	0.717698
774	GNG4	0.172171	0.717698
775	GTF2A2	0.171954	0.717698
776	MAFB	0.172755	0.717698
777	MED21	0.17225	0.717698
778	UPK3A	0.172491	0.717698
779	PECAM1	0.173562	0.719134
780	ZBTB4	0.173607	0.719134
781	RPA3	0.174097	0.719321
782	TMTC4	0.173936	0.719321
783	CHCHD3	0.175242	0.719449
784	FLAD1	0.175176	0.719449
785	PSMD3	0.174918	0.719449
786	SSTR3	0.174738	0.719449
787	UBA5	0.175227	0.719449
788	AEN	0.175892	0.721202
789	POLR2E	0.176264	0.721809
790	ENSA	0.17726	0.723446
791	JUND	0.177041	0.723446
792	STAU2	0.177335	0.723446
793	PPIL3	0.177647	0.723806
794	CSNK1G2	0.178359	0.725793
795	RCC1L	0.178685	0.726203
796	C14orf28	0.180125	0.726772
797	HDAC7	0.179239	0.726772
798	RPL37	0.18006	0.726772
799	TFG	0.179283	0.726772
800	TLE1	0.180175	0.726772
801	TMEM208	0.179709	0.726772
802	ERCC5	0.180472	0.727064
803	PTPN6	0.181386	0.729837
804	AQP7	0.186353	0.730256
805	ARHGDIA	0.185451	0.730256
806	ARHGEF35	0.186574	0.730256
807	ATP6V1B2	0.183517	0.730256
808	BRD8	0.18398	0.730256
809	BTF3	0.188707	0.730256
810	CHMP4B	0.184951	0.730256
811	CMAS	0.187822	0.730256
812	COX17	0.187208	0.730256
813	DCTN6	0.188969	0.730256
814	EEF1A2	0.184381	0.730256
815	FAP	0.187406	0.730256
816	GALNT2	0.187675	0.730256
817	HSPA1A	0.18243	0.730256
818	KDF1	0.188561	0.730256
819	LARS2	0.189401	0.730256
820	MAP1LC3B	0.189313	0.730256
821	MAP9	0.187852	0.730256
822	MT1E	0.185317	0.730256
823	PIK3C2A	0.188023	0.730256
824	PPIB	0.187406	0.730256
825	RAN	0.187108	0.730256
826	RBBP4	0.188005	0.730256
827	RPL18A	0.182135	0.730256
828	RPLP0	0.182853	0.730256
829	RPN2	0.183736	0.730256
830	SLC39A6	0.186101	0.730256
831	TBCA	0.18464	0.730256
832	TMEM205	0.186149	0.730256
833	TMEM86B	0.184247	0.730256
834	TTR	0.182906	0.730256
835	TUBA3D	0.188962	0.730256
836	UBALD2	0.189149	0.730256
837	USP14	0.185702	0.730256
838	VAMP8	0.183702	0.730256
839	GPS1	0.19008	0.730807
840	ICMT	0.190127	0.730807
841	PKMYT1	0.190222	0.730807
842	COX11	0.191327	0.732172
843	IFI27L2	0.19153	0.732172
844	IFI6	0.191711	0.732172
845	NDUFAB1	0.19105	0.732172
846	RPL27	0.191532	0.732172
847	TUSC3	0.192201	0.733178
848	ZNF669	0.192532	0.733574
849	BEX2	0.193398	0.733798
850	BTBD3	0.194862	0.733798
851	KIF12	0.194705	0.733798
852	LAMP1	0.194033	0.733798
853	NDUFA10	0.194602	0.733798
854	SPCS1	0.194539	0.733798
855	SVIP	0.193585	0.733798
856	TTYH3	0.193946	0.733798
857	USP54	0.193534	0.733798
858	ZC3H14	0.194255	0.733798
859	GNAL	0.195276	0.7345
860	MAPRE2	0.19569	0.735202
861	ARMC9	0.196321	0.736716
862	CDK9	0.197302	0.738682
863	GPX3	0.197297	0.738682
864	DYNLT1	0.198134	0.739228
865	IK	0.197859	0.739228
866	STXBP1	0.197978	0.739228
867	FA2H	0.198955	0.741434
868	RPAP3	0.199328	0.741968
869	C11orf58	0.199635	0.742258
870	GPR160	0.200288	0.743828
871	ATP2A2	0.20299	0.744267
872	DKK3	0.20213	0.744267
873	H1.0	0.200641	0.744267
874	MAPK8IP3	0.201781	0.744267
875	MED17	0.201756	0.744267
876	POLR2L	0.201904	0.744267
877	RAX2	0.202715	0.744267
878	RBM39	0.202858	0.744267
879	RPH3AL	0.20317	0.744267
880	SHISA5	0.202587	0.744267
881	TMCO1	0.200953	0.744267
882	VDAC3	0.203149	0.744267
883	CERS2	0.203951	0.745857
884	RCHY1	0.204066	0.745857
885	CFAP298	0.204641	0.747112
886	HACD3	0.205752	0.74779
887	LRATD2	0.205163	0.74779
888	SHC1	0.205526	0.74779
889	SPINK1	0.205519	0.74779
890	ALCAM	0.20692	0.751188
891	DSTN	0.208106	0.754646
892	BNIP1	0.209106	0.754805
893	NKX6.2	0.209204	0.754805
894	PABIR1	0.208529	0.754805
895	SIPA1L3	0.208744	0.754805
896	TSPAN7	0.209318	0.754805
897	NUS1	0.209594	0.75496
898	KMT2C	0.210313	0.755023
899	RCBTB1	0.209985	0.755023
900	ZNF770	0.210084	0.755023
901	CERS6	0.210955	0.755812
902	PAK3	0.211	0.755812
903	ANKRD11	0.212252	0.756431
904	BCAS3	0.213983	0.756431
905	CTC1	0.21408	0.756431
906	GPS2	0.213539	0.756431
907	GRINA	0.213301	0.756431
908	KCNMA1	0.213039	0.756431
909	LGALS1	0.213805	0.756431
910	MOCS3	0.213658	0.756431
911	NAT8	0.212816	0.756431
912	NECAP1	0.212662	0.756431
913	PRKAR2B	0.213748	0.756431
914	TASOR	0.212665	0.756431
915	UPP1	0.214217	0.756431
916	NDUFB9	0.214747	0.757254
917	STRN3	0.214918	0.757254
918	ARAP1	0.218931	0.76018
919	ARIH1	0.217274	0.76018
920	BTG3	0.218313	0.76018
921	C21orf58	0.216922	0.76018
922	C4BPB	0.218613	0.76018
923	CCDC59	0.220925	0.76018
924	CD9	0.220842	0.76018
925	HOXD8	0.220202	0.76018
926	KIF3A	0.216804	0.76018
927	LENG8	0.220702	0.76018
928	NRCAM	0.217456	0.76018
929	PAFAH1B2	0.220733	0.76018
930	PYCR2	0.218152	0.76018
931	SAMD1	0.216637	0.76018
932	SARS1	0.218788	0.76018
933	TAGLN	0.217759	0.76018
934	TGFBR3	0.219409	0.76018
935	TMEM119	0.220261	0.76018
936	UBE2V1	0.219498	0.76018
937	UGT2B11	0.217212	0.76018
938	USP39	0.218081	0.76018
939	ZNF174	0.220397	0.76018
940	AFF1	0.22519	0.760811
941	AK3	0.224899	0.760811
942	C4orf51	0.226368	0.760811
943	DDX24	0.226593	0.760811
944	ERGIC1	0.223486	0.760811
945	FAM177A1	0.224214	0.760811
946	ITPRID2	0.225401	0.760811
947	LAMTOR5	0.226681	0.760811
948	MACO1	0.221413	0.760811
949	MSTO1	0.22373	0.760811
950	OPTN	0.225952	0.760811
951	PAXX	0.226048	0.760811
952	PKIB	0.226419	0.760811
953	PTBP3	0.224573	0.760811
954	RIOX2	0.223329	0.760811
955	RPL7	0.22676	0.760811
956	RPS27L	0.223617	0.760811
957	RTRAF	0.223735	0.760811
958	SHFL	0.221662	0.760811
959	ST3GAL2	0.224738	0.760811
960	STT3B	0.225745	0.760811
961	SUGP2	0.222961	0.760811
962	TM2D2	0.22558	0.760811
963	ZNF98	0.22489	0.760811
964	HIPK2	0.227341	0.76197
965	NOS2	0.227808	0.762745
966	DGCR2	0.228586	0.763779
967	ERP29	0.22859	0.763779
968	ZNF580	0.228875	0.763941
969	IGF2R	0.229612	0.764032
970	MXI1	0.229581	0.764032
971	VAMP2	0.229243	0.764032
972	SETD7	0.230307	0.764165
973	SHC2	0.230728	0.764165
974	TPI1	0.230834	0.764165
975	TTC3	0.230449	0.764165
976	ZNF160	0.230725	0.764165
977	COX4I1	0.231679	0.766178
978	ABHD17A	0.232283	0.767387
979	PRMT5	0.233417	0.770346
980	TRPT1	0.233892	0.771126
981	NUP35	0.234528	0.772437
982	ERP27	0.23485	0.772709
983	ELFN2	0.235256	0.773108
984	KRTAP10.10	0.23545	0.773108
985	DPM1	0.237909	0.774161
986	FKBP1A	0.237927	0.774161
987	FN3K	0.236829	0.774161
988	KLHL17	0.236613	0.774161
989	PLEKHG4	0.237883	0.774161
990	PTPN11	0.237459	0.774161
991	RPS12	0.237266	0.774161
992	SLC23A2	0.236598	0.774161
993	SSR2	0.236543	0.774161
994	CCDC183	0.238328	0.774319
995	DNMBP	0.238455	0.774319
996	ELK4	0.238769	0.774561
997	NECAB1	0.239072	0.774766
998	ATP13A1	0.241342	0.775922
999	BRWD1	0.242551	0.775922
1000	CARD19	0.240763	0.775922
1001	EDC3	0.242497	0.775922
1002	EFCAB12	0.241076	0.775922
1003	EIF2AK1	0.242093	0.775922
1004	IL17RC	0.240561	0.775922
1005	LLPH	0.240163	0.775922
1006	PIAS1	0.24255	0.775922
1007	PPP6R3	0.241587	0.775922
1008	SLC15A5	0.241779	0.775922
1009	SST	0.242421	0.775922
1010	ZNF609	0.241803	0.775922
1011	PSMC5	0.243222	0.776532
1012	RPS8	0.242986	0.776532
1013	SELENOF	0.243557	0.776833
1014	EFHC1	0.244574	0.777981
1015	RASL11A	0.244639	0.777981
1016	YAP1	0.244539	0.777981
1017	CCDC47	0.244995	0.778348
1018	AKAP11	0.24617	0.778374
1019	BCKDK	0.245292	0.778374
1020	RABL6	0.246208	0.778374
1021	SF1	0.245917	0.778374
1022	UROD	0.245932	0.778374
1023	BAZ2A	0.250207	0.779173
1024	BTAF1	0.250686	0.779173
1025	CEL	0.250318	0.779173
1026	CERK	0.250156	0.779173
1027	CLSTN1	0.247105	0.779173
1028	CREBL2	0.252122	0.779173
1029	CTSD	0.24865	0.779173
1030	DNAJB9	0.251346	0.779173
1031	DND1	0.252269	0.779173
1032	EPG5	0.251202	0.779173
1033	EXOSC6	0.251878	0.779173
1034	H2BC21	0.248893	0.779173
1035	HMGCLL1	0.250027	0.779173
1036	HNRNPUL2	0.248397	0.779173
1037	OSGIN1	0.246715	0.779173
1038	PDAP1	0.251529	0.779173
1039	RHBDD3	0.251472	0.779173
1040	RPL11	0.248933	0.779173
1041	RPS27A	0.25201	0.779173
1042	SAA2	0.252685	0.779173
1043	SLC25A13	0.252731	0.779173
1044	SS18L1	0.249882	0.779173
1045	ULK2	0.247824	0.779173
1046	WBP1	0.25242	0.779173
1047	YRDC	0.247717	0.779173
1048	ZNF395	0.249024	0.779173
1049	SATB1	0.254078	0.782579
1050	CD151	0.255237	0.783639
1051	GLE1	0.255005	0.783639
1052	INSM1	0.255392	0.783639
1053	PRR5L	0.254756	0.783639
1054	BIVM	0.257501	0.787713
1055	CLTA	0.257745	0.787713
1056	RNASE1	0.257939	0.787713
1057	TMEM65	0.257272	0.787713
1058	ZNF827	0.257426	0.787713
1059	GLUD1	0.258642	0.787782
1060	HMGN1	0.258885	0.787782
1061	KLC2	0.258937	0.787782
1062	TM9SF3	0.258871	0.787782
1063	ORMDL1	0.259238	0.787947
1064	PDCD4	0.259479	0.787947
1065	DYRK1A	0.261218	0.788088
1066	FNBP1L	0.26299	0.788088
1067	GRIN2C	0.263348	0.788088
1068	MRPS25	0.261954	0.788088
1069	OLFM2	0.262619	0.788088
1070	PDZD8	0.260746	0.788088
1071	PPP1R7	0.261363	0.788088
1072	PRIMPOL	0.262368	0.788088
1073	RALA	0.262224	0.788088
1074	RPL30	0.260175	0.788088
1075	RPS3A	0.260475	0.788088
1076	SAMD4B	0.259859	0.788088
1077	SOGA1	0.263428	0.788088
1078	STAT4	0.262744	0.788088
1079	TRIP11	0.262379	0.788088
1080	U2SURP	0.263319	0.788088
1081	ARPP19	0.266211	0.790329
1082	ATP2B4	0.265953	0.790329
1083	BET1	0.270915	0.790329
1084	C5AR1	0.268389	0.790329
1085	CIB1	0.26774	0.790329
1086	DNM2	0.268592	0.790329
1087	ENTPD4	0.270234	0.790329
1088	FAM193B	0.264998	0.790329
1089	FECH	0.271404	0.790329
1090	GNG10	0.27072	0.790329
1091	GPR141	0.268002	0.790329
1092	HECTD4	0.269127	0.790329
1093	KCNMB2	0.270476	0.790329
1094	KPNA6	0.268662	0.790329
1095	MAPK8IP2	0.270733	0.790329
1096	NDUFA13	0.271434	0.790329
1097	NFKBIZ	0.27176	0.790329
1098	PXN	0.270898	0.790329
1099	RAC3	0.265494	0.790329
1100	RGP1	0.267345	0.790329
1101	SENP3	0.265934	0.790329
1102	SPECC1L	0.270597	0.790329
1103	STX1A	0.271682	0.790329
1104	SYT11	0.265641	0.790329
1105	THRA	0.265799	0.790329
1106	TLE6	0.271011	0.790329
1107	TPSAB1	0.267441	0.790329
1108	UBQLN4	0.269322	0.790329
1109	UBXN4	0.265117	0.790329
1110	UQCRQ	0.271615	0.790329
1111	USP34	0.271142	0.790329
1112	ZFAND3	0.272082	0.790556
1113	RAB1B	0.272734	0.791736
1114	S1PR5	0.273403	0.792256
1115	VAPA	0.273247	0.792256
1116	CBX5	0.274107	0.792329
1117	FAM118A	0.274164	0.792329
1118	TGOLN2	0.273847	0.792329
1119	ASF1A	0.276364	0.796046
1120	BAIAP3	0.27599	0.796046
1121	NEDD8	0.275739	0.796046
1122	SPP2	0.276682	0.796046
1123	STX10	0.276511	0.796046
1124	TMEM191B	0.277937	0.798944
1125	ANXA5	0.278919	0.799825
1126	MDFIC	0.278951	0.799825
1127	TXLNA	0.278986	0.799825
1128	LDHA	0.279517	0.800639
1129	ACOT2	0.280478	0.800861
1130	ANKH	0.282292	0.800861
1131	ARRB1	0.282469	0.800861
1132	CUTA	0.283301	0.800861
1133	ELMOD3	0.28332	0.800861
1134	ETF1	0.281822	0.800861
1135	EWSR1	0.283756	0.800861
1136	FBXL4	0.281095	0.800861
1137	JAKMIP2	0.283321	0.800861
1138	KIAA0930	0.283774	0.800861
1139	KIF21A	0.283461	0.800861
1140	LAMB1	0.281412	0.800861
1141	PSMA1	0.283336	0.800861
1142	RPL13	0.28367	0.800861
1143	SMARCA1	0.281634	0.800861
1144	STAT3	0.283349	0.800861
1145	TRAP1	0.283809	0.800861
1146	TTC31	0.284428	0.801909
1147	CLIC1	0.286043	0.802261
1148	HIPK3	0.285936	0.802261
1149	MRO	0.285168	0.802261
1150	SLC2A11	0.285629	0.802261
1151	TARDBP	0.285281	0.802261
1152	TRA2A	0.285461	0.802261
1153	H3.3A	0.286806	0.803369
1154	SKP1	0.286935	0.803369
1155	CDKN1C	0.287265	0.803597
1156	KCNJ16	0.287529	0.803639
1157	ZFP36L2	0.288395	0.805363
1158	BPNT2	0.28905	0.806495
1159	CLEC10A	0.289737	0.807713
1160	ANKRD36	0.290608	0.808034
1161	MED16	0.291102	0.808034
1162	PACSIN2	0.290979	0.808034
1163	POU5F1	0.29104	0.808034
1164	TM4SF4	0.290904	0.808034
1165	CDK2AP2	0.29182	0.808761
1166	PRXL2A	0.291865	0.808761
1167	ACTR3B	0.295572	0.810917
1168	C17orf67	0.296157	0.810917
1169	CDC42EP5	0.293783	0.810917
1170	DHRS1	0.2959	0.810917
1171	GFUS	0.295116	0.810917
1172	ITGB3BP	0.295929	0.810917
1173	LITAF	0.29608	0.810917
1174	MRC1	0.293629	0.810917
1175	MRPL49	0.29391	0.810917
1176	NPRL3	0.293655	0.810917
1177	PCED1A	0.294879	0.810917
1178	PEMT	0.294466	0.810917
1179	RALGAPA1	0.295272	0.810917
1180	TES	0.293333	0.810917
1181	VEGFB	0.296432	0.810983
1182	CREBZF	0.297118	0.811017
1183	TMEM250	0.297087	0.811017
1184	YIF1A	0.297197	0.811017
1185	COASY	0.29766	0.811595
1186	GRIA2	0.30045	0.815893
1187	MNAT1	0.300482	0.815893
1188	NACA	0.300353	0.815893
1189	RING1	0.300499	0.815893
1190	SERPINA1	0.299807	0.815893
1191	EPHX2	0.303467	0.817816
1192	FAM168B	0.303916	0.817816
1193	FAM50B	0.305218	0.817816
1194	FKBP4	0.303756	0.817816
1195	GDF6	0.303772	0.817816
1196	JPH4	0.305257	0.817816
1197	LPAR2	0.302826	0.817816
1198	MTCH2	0.305008	0.817816
1199	MUC16	0.304112	0.817816
1200	NDUFS4	0.305212	0.817816
1201	NTNG1	0.302762	0.817816
1202	PINK1	0.30502	0.817816
1203	PPP4R3A	0.304382	0.817816
1204	PYM1	0.302862	0.817816
1205	SGK1	0.303314	0.817816
1206	XRN2	0.304377	0.817816
1207	NECTIN2	0.30558	0.818001
1208	HPS6	0.305836	0.818011
1209	RPP25	0.306255	0.818452
1210	MFSD5	0.306733	0.819054
1211	BABAM2	0.307788	0.819965
1212	ELP3	0.307455	0.819965
1213	PAF1	0.307836	0.819965
1214	EID1	0.308466	0.820291
1215	UFM1	0.30837	0.820291
1216	DHX9	0.308891	0.820746
1217	DPP7	0.311636	0.821284
1218	EDF1	0.310698	0.821284
1219	GREB1	0.311455	0.821284
1220	GYG1	0.311595	0.821284
1221	LMBRD1	0.311554	0.821284
1222	LSM14A	0.310329	0.821284
1223	MBD1	0.310353	0.821284
1224	PLCXD2	0.309434	0.821284
1225	RPS18	0.310871	0.821284
1226	WSB1	0.30984	0.821284
1227	ABCG1	0.314792	0.821316
1228	ACTR10	0.312662	0.821316
1229	ADCY8	0.314123	0.821316
1230	AK4	0.31363	0.821316
1231	APP	0.315776	0.821316
1232	B4GALT7	0.312895	0.821316
1233	BRI3	0.314676	0.821316
1234	CDV3	0.318009	0.821316
1235	DDR1	0.313719	0.821316
1236	EXOC4	0.31372	0.821316
1237	HMGA2	0.317912	0.821316
1238	IGSF9B	0.316439	0.821316
1239	ITSN2	0.316484	0.821316
1240	JUN	0.317373	0.821316
1241	MAP2	0.316193	0.821316
1242	MT1X	0.317624	0.821316
1243	NPIPB6	0.317695	0.821316
1244	OR2A4	0.314567	0.821316
1245	PDPK1	0.315421	0.821316
1246	POM121C	0.312828	0.821316
1247	PPP2R1A	0.317378	0.821316
1248	RBM6	0.318765	0.821316
1249	RDH11	0.315872	0.821316
1250	SCG3	0.318277	0.821316
1251	SIN3B	0.31728	0.821316
1252	TMEM45B	0.31322	0.821316
1253	TSSK6	0.313231	0.821316
1254	ZNF500	0.318676	0.821316
1255	ALDOB	0.320697	0.82214
1256	CAMK2N2	0.320779	0.82214
1257	DYNC1I2	0.320808	0.82214
1258	G3BP2	0.321305	0.82214
1259	ISOC1	0.320136	0.82214
1260	MTMR3	0.319603	0.82214
1261	PGR	0.321207	0.82214
1262	TRIO	0.321375	0.82214
1263	UBE2Q1	0.320863	0.82214
1264	CWC27	0.32256	0.824518
1265	ABI2	0.326103	0.825351
1266	DDIT4	0.324648	0.825351
1267	FKBP9	0.324722	0.825351
1268	IFITM2	0.323808	0.825351
1269	MAN1A1	0.3252	0.825351
1270	MKNK2	0.323584	0.825351
1271	NDUFB8	0.325951	0.825351
1272	SH3GLB2	0.325791	0.825351
1273	SLC11A2	0.324997	0.825351
1274	SLC32A1	0.32607	0.825351
1275	SPIN1	0.323743	0.825351
1276	TENT5C	0.326207	0.825351
1277	TFF3	0.325128	0.825351
1278	COPS9	0.326719	0.826
1279	CCDC88B	0.328836	0.826182
1280	EHMT1	0.328766	0.826182
1281	EXOC6B	0.327197	0.826182
1282	GPI	0.328552	0.826182
1283	HLA.E	0.328759	0.826182
1284	PDXDC1	0.3288	0.826182
1285	SYT13	0.328586	0.826182
1286	WAC	0.328535	0.826182
1287	ABCG5	0.334431	0.826226
1288	AMPD2	0.331955	0.826226
1289	ATP6AP2	0.335107	0.826226
1290	ATP6V1D	0.329823	0.826226
1291	B3GAT3	0.336677	0.826226
1292	C1GALT1	0.338315	0.826226
1293	CCDC68	0.338127	0.826226
1294	CEP68	0.331276	0.826226
1295	CFC1	0.330301	0.826226
1296	CRKL	0.338015	0.826226
1297	CYP2F1	0.332848	0.826226
1298	DGCR6L	0.335941	0.826226
1299	EZH1	0.334881	0.826226
1300	HRK	0.330167	0.826226
1301	MAP1B	0.330914	0.826226
1302	MED15	0.337435	0.826226
1303	NRIP2	0.335961	0.826226
1304	NUCB1	0.333005	0.826226
1305	OGA	0.335376	0.826226
1306	P4HA2	0.332984	0.826226
1307	PNISR	0.330975	0.826226
1308	PPM1G	0.33653	0.826226
1309	PTGES3	0.336868	0.826226
1310	PTMS	0.334287	0.826226
1311	RAB5C	0.337518	0.826226
1312	SCAND1	0.336573	0.826226
1313	SETDB2	0.337438	0.826226
1314	SGMS2	0.331244	0.826226
1315	SLFNL1	0.331412	0.826226
1316	TDP2	0.331876	0.826226
1317	TIMP2	0.333562	0.826226
1318	TRIM56	0.337635	0.826226
1319	TTC39B	0.334275	0.826226
1320	UBE2D2	0.336089	0.826226
1321	VAMP3	0.332722	0.826226
1322	ZBTB16	0.334427	0.826226
1323	ZNF816	0.330828	0.826226
1324	PDCL3	0.338788	0.826754
1325	COX5A	0.339056	0.826784
1326	PRKCSH	0.339795	0.827338
1327	TTC7A	0.339559	0.827338
1328	PURA	0.34117	0.830061
1329	C1orf43	0.342039	0.830169
1330	CCT5	0.341789	0.830169
1331	EGFL7	0.341727	0.830169
1332	MAPKBP1	0.342242	0.830169
1333	COMMD6	0.342664	0.830567
1334	ALPK3	0.344084	0.832788
1335	PEBP1	0.344353	0.832788
1336	SLC9B1	0.344097	0.832788
1337	NNMT	0.345592	0.83516
1338	DPP8	0.345981	0.835474
1339	ARF1	0.347131	0.836999
1340	PRAMEF6	0.347058	0.836999
1341	ELL2	0.347577	0.837418
1342	PPP2R5C	0.347822	0.837418
1343	RSRP1	0.348459	0.838325
1344	H4C8	0.348899	0.838617
1345	TMED8	0.349099	0.838617
1346	ARF3	0.349719	0.838742
1347	NDUFB1	0.34962	0.838742
1348	PGS1	0.34993	0.838742
1349	BTBD19	0.35019	0.838743
1350	CDH23	0.350929	0.838876
1351	GMPS	0.351192	0.838876
1352	PLEKHH1	0.351284	0.838876
1353	RAB11A	0.350557	0.838876
1354	BUB3	0.35632	0.839002
1355	C1RL	0.358	0.839002
1356	EIF4G2	0.359196	0.839002
1357	HELZ2	0.359043	0.839002
1358	HNRNPDL	0.353285	0.839002
1359	KIAA2013	0.359018	0.839002
1360	KIF5C	0.358665	0.839002
1361	MAEA	0.353637	0.839002
1362	MAN1A2	0.35634	0.839002
1363	MAPK4	0.358754	0.839002
1364	MROH8	0.354705	0.839002
1365	PCSK1	0.354273	0.839002
1366	PI4KA	0.354265	0.839002
1367	PIP4P2	0.354232	0.839002
1368	PPP1R1A	0.359297	0.839002
1369	PPP2CB	0.355689	0.839002
1370	PPP6R2	0.353625	0.839002
1371	PSMB5	0.358577	0.839002
1372	PTGFRN	0.358062	0.839002
1373	QDPR	0.354219	0.839002
1374	RERE	0.359387	0.839002
1375	RPL41	0.352879	0.839002
1376	RPL9	0.353814	0.839002
1377	RUNDC3A	0.35543	0.839002
1378	SIGLEC16	0.357271	0.839002
1379	SNAP91	0.351751	0.839002
1380	SNRPE	0.355828	0.839002
1381	SNU13	0.355933	0.839002
1382	STX2	0.352307	0.839002
1383	TUB	0.357446	0.839002
1384	VPS16	0.35934	0.839002
1385	AURKAIP1	0.359649	0.839008
1386	CUL7	0.360267	0.839237
1387	SUDS3	0.360138	0.839237
1388	APMAP	0.361624	0.839251
1389	DCTN2	0.362672	0.839251
1390	DLG1	0.36287	0.839251
1391	EHD1	0.362828	0.839251
1392	EIF4H	0.362396	0.839251
1393	GOLGA8A	0.361417	0.839251
1394	ITPK1	0.361042	0.839251
1395	MRPL2	0.361232	0.839251
1396	RHOQ	0.361486	0.839251
1397	TM9SF2	0.36184	0.839251
1398	ATRX	0.37155	0.844386
1399	C19orf48	0.366524	0.844386
1400	CAPN13	0.368171	0.844386
1401	CLTC	0.368164	0.844386
1402	CRLF3	0.37157	0.844386
1403	FAM102A	0.365956	0.844386
1404	GRN	0.370763	0.844386
1405	HMGB1	0.371595	0.844386
1406	KCNQ2	0.367219	0.844386
1407	KLHL3	0.368682	0.844386
1408	MTRNR2L8	0.369863	0.844386
1409	NAP1L4	0.36589	0.844386
1410	NPTN	0.368038	0.844386
1411	PLAAT4	0.368242	0.844386
1412	PPP4R2	0.371402	0.844386
1413	RNF44	0.371521	0.844386
1414	SCD	0.366394	0.844386
1415	SELENOT	0.368634	0.844386
1416	SLIRP	0.370121	0.844386
1417	SPAG16	0.371624	0.844386
1418	SPG7	0.371078	0.844386
1419	SPP1	0.370163	0.844386
1420	SREBF2	0.370098	0.844386
1421	UFD1	0.366325	0.844386
1422	YIPF4	0.367589	0.844386
1423	SLC38A4	0.37258	0.845964
1424	TMEM273	0.373227	0.846838
1425	AMY1A	0.374202	0.848033
1426	RDX	0.374279	0.848033
1427	CAPZA3	0.375321	0.848287
1428	PRNP	0.374971	0.848287
1429	S100A13	0.375441	0.848287
1430	SMG7	0.375133	0.848287
1431	ABTB1	0.38611	0.84902
1432	ANXA6	0.387853	0.84902
1433	ATP6V0B	0.383764	0.84902
1434	AURKA	0.382195	0.84902
1435	BHLHA15	0.385719	0.84902
1436	BRPF3	0.376642	0.84902
1437	CD79B	0.384051	0.84902
1438	CELA2B	0.38283	0.84902
1439	CHGB	0.380178	0.84902
1440	CTNNA1	0.378083	0.84902
1441	CTU1	0.378065	0.84902
1442	DUSP1	0.38017	0.84902
1443	DUSP26	0.382873	0.84902
1444	FNIP2	0.387114	0.84902
1445	GPSM1	0.383894	0.84902
1446	H1.2	0.379274	0.84902
1447	HEBP1	0.378391	0.84902
1448	HNRNPK	0.380814	0.84902
1449	HOMER2	0.38497	0.84902
1450	IL25	0.378424	0.84902
1451	KDM5A	0.382667	0.84902
1452	LPIN3	0.385956	0.84902
1453	MCL1	0.380035	0.84902
1454	MUC21	0.378822	0.84902
1455	NBR1	0.384549	0.84902
1456	NHP2	0.387158	0.84902
1457	OR9G4	0.378956	0.84902
1458	PIP4K2C	0.384496	0.84902
1459	PPIH	0.385446	0.84902
1460	PRAC1	0.382773	0.84902
1461	PSG1	0.377459	0.84902
1462	R3HDM4	0.379626	0.84902
1463	RBIS	0.376568	0.84902
1464	REG3A	0.38624	0.84902
1465	RNF111	0.38594	0.84902
1466	RPRD1A	0.37927	0.84902
1467	SNW1	0.377762	0.84902
1468	SRSF8	0.383672	0.84902
1469	TMC4	0.387151	0.84902
1470	USO1	0.38759	0.84902
1471	USP28	0.382665	0.84902
1472	WBP2	0.387789	0.84902
1473	WDR7	0.384438	0.84902
1474	ZNF529	0.384285	0.84902
1475	ZNF746	0.386731	0.84902
1476	ZRANB2	0.381459	0.84902
1477	AK2	0.391412	0.849299
1478	ANTKMT	0.399033	0.849299
1479	ATP1B1	0.401812	0.849299
1480	CCDC13	0.397088	0.849299
1481	CCT3	0.3907	0.849299
1482	CHAF1A	0.39628	0.849299
1483	CMPK1	0.400133	0.849299
1484	CSRP1	0.395746	0.849299
1485	CSTB	0.39398	0.849299
1486	DCAF8L2	0.390355	0.849299
1487	DDOST	0.398083	0.849299
1488	DIP2C	0.392925	0.849299
1489	DYRK1B	0.392991	0.849299
1490	ECE2	0.390943	0.849299
1491	EXOC7	0.401912	0.849299
1492	GIPR	0.396747	0.849299
1493	GOLGA8J	0.389508	0.849299
1494	GSTM2	0.401275	0.849299
1495	HES1	0.398544	0.849299
1496	HNRNPL	0.400006	0.849299
1497	KDM4B	0.397753	0.849299
1498	KLK1	0.400943	0.849299
1499	LAMP2	0.389924	0.849299
1500	NBL1	0.397619	0.849299
1501	NBPF12	0.391276	0.849299
1502	NPAP1L	0.39712	0.849299
1503	OAZ2	0.400874	0.849299
1504	ONECUT2	0.390212	0.849299
1505	PGAP3	0.400074	0.849299
1506	PGGHG	0.392422	0.849299
1507	PIAS4	0.392875	0.849299
1508	PLEKHA1	0.397955	0.849299
1509	PLEKHG3	0.394236	0.849299
1510	PRELID1	0.393919	0.849299
1511	PUF60	0.399086	0.849299
1512	RHOV	0.397521	0.849299
1513	RPL32	0.394159	0.849299
1514	RPL7L1	0.399975	0.849299
1515	RTN1	0.389409	0.849299
1516	SENP1	0.398345	0.849299
1517	SETX	0.398868	0.849299
1518	SIGIRR	0.392813	0.849299
1519	SMCO4	0.400089	0.849299
1520	SRRM1	0.395191	0.849299
1521	TMED10	0.397452	0.849299
1522	TPD52	0.398807	0.849299
1523	TRIM28	0.396006	0.849299
1524	TRPV3	0.40175	0.849299
1525	TXN	0.394795	0.849299
1526	UPB1	0.400044	0.849299
1527	VPS26B	0.388875	0.849299
1528	WNT3	0.401717	0.849299
1529	ZNF764	0.397033	0.849299
1530	KANSL2	0.402443	0.849311
1531	UBXN8	0.402361	0.849311
1532	NDUFA11	0.403393	0.850205
1533	TENT5A	0.403262	0.850205
1534	ART5	0.404115	0.850616
1535	ATP5MK	0.405168	0.850616
1536	NOL4L	0.404149	0.850616
1537	PPIP5K1	0.405132	0.850616
1538	SH3GL1	0.404429	0.850616
1539	TPM1	0.405119	0.850616
1540	CXCR4	0.407203	0.850657
1541	DCUN1D1	0.407557	0.850657
1542	FCF1	0.406976	0.850657
1543	GAA	0.406396	0.850657
1544	NEGR1	0.406805	0.850657
1545	PTOV1	0.407456	0.850657
1546	RAB3B	0.405777	0.850657
1547	RBM8A	0.407028	0.850657
1548	SUMO1	0.407366	0.850657
1549	NDUFA2	0.408332	0.851725
1550	GOLGA7	0.408648	0.851834
1551	NEMF	0.409293	0.852627
1552	SPAG11A	0.410378	0.854338
1553	RPL36	0.410664	0.854382
1554	CPE	0.413682	0.855898
1555	DUOX1	0.414572	0.855898
1556	DZANK1	0.413001	0.855898
1557	FOXP4	0.414302	0.855898
1558	GALR3	0.412109	0.855898
1559	JAG1	0.412663	0.855898
1560	KDM4A	0.413288	0.855898
1561	PARP9	0.414102	0.855898
1562	PEG10	0.414435	0.855898
1563	PPP1R9A	0.411917	0.855898
1564	USP16	0.412631	0.855898
1565	ZNF140	0.41423	0.855898
1566	CPEB4	0.415153	0.856013
1567	MAP2K2	0.415422	0.856013
1568	PNPLA2	0.415338	0.856013
1569	ZDHHC5	0.416077	0.856816
1570	DUSP5	0.416576	0.857298
1571	ADCY6	0.418954	0.859409
1572	DSP	0.42261	0.859409
1573	MGA	0.418375	0.859409
1574	MOAP1	0.422655	0.859409
1575	MRPS15	0.423188	0.859409
1576	MYL6	0.422566	0.859409
1577	NDUFV1	0.420988	0.859409
1578	NFE2L1	0.421742	0.859409
1579	PARP14	0.423131	0.859409
1580	PPFIBP2	0.421003	0.859409
1581	PPID	0.422298	0.859409
1582	PTBP2	0.420714	0.859409
1583	SARNP	0.421011	0.859409
1584	SCAP	0.418083	0.859409
1585	SLC49A4	0.422684	0.859409
1586	SNRPN	0.420833	0.859409
1587	SPDYE5	0.420686	0.859409
1588	TEX11	0.419029	0.859409
1589	UQCR10	0.421293	0.859409
1590	UVSSA	0.422404	0.859409
1591	ZNF425	0.419867	0.859409
1592	ATP6V0A1	0.423677	0.859862
1593	FGF11	0.424082	0.860144
1594	GSR	0.424481	0.860414
1595	DHRS4	0.424862	0.860645
1596	MARK2	0.425428	0.860712
1597	SH3BGRL3	0.425315	0.860712
1598	PARP1	0.426455	0.861173
1599	RPS25	0.426018	0.861173
1600	ZFP82	0.426392	0.861173
1601	OTULINL	0.426797	0.861325
1602	U2AF2	0.427646	0.862499
1603	RFPL3	0.428075	0.862825
1604	EIF2A	0.428503	0.863029
1605	MLLT1	0.429244	0.863029
1606	PHC1	0.428947	0.863029
1607	SLC7A2	0.429007	0.863029
1608	SERPINA12	0.429519	0.863045
1609	CRYGA	0.430473	0.863639
1610	KCNAB2	0.430617	0.863639
1611	RUNDC1	0.43017	0.863639
1612	B2M	0.431138	0.864149
1613	CANX	0.43186	0.86506
1614	TENM1	0.432578	0.865961
1615	RCOR3	0.432941	0.86615
1616	ABCC5	0.438094	0.866707
1617	ABHD8	0.442692	0.866707
1618	ACTR3	0.436463	0.866707
1619	AGRN	0.436735	0.866707
1620	ATN1	0.451047	0.866707
1621	BCAM	0.450089	0.866707
1622	C5orf38	0.451505	0.866707
1623	CD163	0.433802	0.866707
1624	CDH1	0.444015	0.866707
1625	CELF6	0.448511	0.866707
1626	CHST4	0.44276	0.866707
1627	CTBP1	0.445982	0.866707
1628	CYC1	0.447748	0.866707
1629	DDX46	0.448363	0.866707
1630	DDX5	0.446782	0.866707
1631	DEGS1	0.437052	0.866707
1632	EIF1B	0.440888	0.866707
1633	FKBP5	0.447169	0.866707
1634	FLYWCH2	0.447284	0.866707
1635	FURIN	0.449386	0.866707
1636	GPHB5	0.439314	0.866707
1637	GYPC	0.435164	0.866707
1638	H4C5	0.44973	0.866707
1639	HERC6	0.451514	0.866707
1640	HIGD1A	0.451855	0.866707
1641	HMCES	0.436879	0.866707
1642	HMGN2	0.442948	0.866707
1643	HMX1	0.449105	0.866707
1644	HNRNPA3	0.438458	0.866707
1645	IGF2	0.444376	0.866707
1646	INPPL1	0.437084	0.866707
1647	IRF2BP2	0.444845	0.866707
1648	KCNH6	0.444815	0.866707
1649	LARP1	0.446089	0.866707
1650	MAF1	0.440029	0.866707
1651	MATR3	0.441219	0.866707
1652	MBD3L2	0.441143	0.866707
1653	METTL9	0.438168	0.866707
1654	MRPL54	0.451852	0.866707
1655	MRPS27	0.438609	0.866707
1656	NR4A1	0.448867	0.866707
1657	NTSR2	0.44059	0.866707
1658	NUP210	0.446547	0.866707
1659	PCGF5	0.449694	0.866707
1660	PCLO	0.440052	0.866707
1661	PEA15	0.444912	0.866707
1662	PIGY	0.440652	0.866707
1663	POLR2A	0.436224	0.866707
1664	PPP1CB	0.448821	0.866707
1665	PPP1R14B	0.447652	0.866707
1666	PRR23B	0.444757	0.866707
1667	RBPJL	0.447461	0.866707
1668	REV3L	0.452301	0.866707
1669	RPL27A	0.450017	0.866707
1670	RPL37A	0.445254	0.866707
1671	RUNX1T1	0.452347	0.866707
1672	S100Z	0.438472	0.866707
1673	SERBP1	0.444157	0.866707
1674	SF3B3	0.446098	0.866707
1675	SFPQ	0.440664	0.866707
1676	SGSM3	0.451446	0.866707
1677	SPCS2	0.438064	0.866707
1678	SPINT2	0.443322	0.866707
1679	SRRM2	0.452533	0.866707
1680	TAS2R13	0.440876	0.866707
1681	TMEM259	0.448112	0.866707
1682	TMEM30A	0.44207	0.866707
1683	TOP1	0.438114	0.866707
1684	TTC8	0.436097	0.866707
1685	WTAP	0.450162	0.866707
1686	ZC3H15	0.445354	0.866707
1687	ZNF768	0.43469	0.866707
1688	RAB3D	0.45335	0.867756
1689	PTP4A3	0.453669	0.867853
1690	ARFGAP3	0.454386	0.868197
1691	P4HB	0.454297	0.868197
1692	USP22	0.455072	0.868994
1693	KANSL1	0.456426	0.869536
1694	PLXND1	0.455914	0.869536
1695	POMZP3	0.456432	0.869536
1696	ZNF705B	0.45624	0.869536
1697	CELA3B	0.456722	0.869575
1698	ARHGAP1	0.457769	0.870682
1699	ARL1	0.459143	0.870682
1700	ARL8A	0.460987	0.870682
1701	BRD2	0.460977	0.870682
1702	CELA3A	0.458979	0.870682
1703	CLIP1	0.460364	0.870682
1704	GNAS	0.45827	0.870682
1705	GSTA2	0.460473	0.870682
1706	KRTAP10.2	0.457876	0.870682
1707	MFSD13A	0.461885	0.870682
1708	NFKB2	0.46181	0.870682
1709	PDK4	0.460236	0.870682
1710	PRPF6	0.46178	0.870682
1711	PSMB1	0.461411	0.870682
1712	RAPGEF1	0.460325	0.870682
1713	SPAG9	0.45849	0.870682
1714	TMEM88B	0.461083	0.870682
1715	SERP1	0.462301	0.870959
1716	ITM2B	0.4626	0.871014
1717	ASAP1	0.464476	0.872006
1718	GP2	0.46417	0.872006
1719	LAIR1	0.464284	0.872006
1720	UBE2W	0.464453	0.872006
1721	XRCC6	0.464379	0.872006
1722	LYPLA2	0.46509	0.872652
1723	NMD3	0.465514	0.872939
1724	IDH3A	0.466257	0.873063
1725	IFNGR1	0.466262	0.873063
1726	ITFG2	0.46639	0.873063
1727	EDN3	0.46805	0.873408
1728	GTF3C1	0.467734	0.873408
1729	MAP6	0.46814	0.873408
1730	RALGAPA2	0.466954	0.873408
1731	STXBP5	0.468196	0.873408
1732	VDAC1	0.467334	0.873408
1733	C12orf57	0.469429	0.874698
1734	COQ9	0.469333	0.874698
1735	NAPEPLD	0.469827	0.874933
1736	ACTR2	0.470585	0.875337
1737	RBCK1	0.470529	0.875337
1738	TIAL1	0.471268	0.876103
1739	MIDN	0.471892	0.876255
1740	MT1F	0.471734	0.876255
1741	NDUFV3	0.472653	0.876868
1742	SYNPO	0.472765	0.876868
1743	ITM2C	0.473172	0.877118
1744	EFR3A	0.474458	0.877433
1745	FAIM2	0.473863	0.877433
1746	FNDC3A	0.474971	0.877433
1747	PIGT	0.474965	0.877433
1748	RPS14	0.47479	0.877433
1749	SF3B2	0.473915	0.877433
1750	TNNI2	0.475362	0.877653
1751	ENOPH1	0.476573	0.879388
1752	ANKRD17	0.477301	0.879726
1753	RGL1	0.477156	0.879726
1754	ATF2	0.478177	0.879794
1755	EIF3L	0.478427	0.879794
1756	NDUFS3	0.477638	0.879794
1757	TAS2R19	0.478222	0.879794
1758	IL4I1	0.479017	0.879877
1759	PDE8A	0.478936	0.879877
1760	ATP6V1E1	0.481935	0.881206
1761	KIAA1614	0.480235	0.881206
1762	MOB1B	0.482195	0.881206
1763	RANBP3	0.481601	0.881206
1764	RUVBL2	0.481709	0.881206
1765	SLC6A20	0.482186	0.881206
1766	TAS1R3	0.482143	0.881206
1767	UBE2J2	0.481646	0.881206
1768	VIPAS39	0.481375	0.881206
1769	AP2S1	0.483465	0.883028
1770	CACHD1	0.484617	0.883513
1771	DMWD	0.486848	0.883513
1772	ELOF1	0.485774	0.883513
1773	ERO1A	0.486339	0.883513
1774	FFAR1	0.486409	0.883513
1775	MPST	0.486325	0.883513
1776	MRPS26	0.48697	0.883513
1777	POR	0.485019	0.883513
1778	SERF2	0.484122	0.883513
1779	SYT7	0.484588	0.883513
1780	TNPO1	0.487012	0.883513
1781	ZNF354C	0.486244	0.883513
1782	ACAP3	0.488765	0.884399
1783	CRLF1	0.492362	0.884399
1784	DLAT	0.492302	0.884399
1785	FCGRT	0.490932	0.884399
1786	HOOK1	0.492593	0.884399
1787	MEAF6	0.490295	0.884399
1788	MYEF2	0.489207	0.884399
1789	MYH9	0.488142	0.884399
1790	NCBP2	0.490388	0.884399
1791	OSTF1	0.49232	0.884399
1792	PRRC1	0.489601	0.884399
1793	RNF130	0.489298	0.884399
1794	SERPINE2	0.490309	0.884399
1795	SH3YL1	0.48931	0.884399
1796	TMEM33	0.491087	0.884399
1797	UBAP1	0.489592	0.884399
1798	UBE2H	0.49234	0.884399
1799	YWHAQ	0.492701	0.884399
1800	ZKSCAN1	0.491221	0.884399
1801	G3BP1	0.493258	0.884906
1802	DNAJC1	0.493808	0.885401
1803	CTAGE9	0.494607	0.885945
1804	PHF3	0.494659	0.885945
1805	BLCAP	0.497786	0.88609
1806	CCNK	0.495832	0.88609
1807	CDC42SE2	0.499128	0.88609
1808	CGGBP1	0.498841	0.88609
1809	COPB1	0.495366	0.88609
1810	DPH1	0.49648	0.88609
1811	F10	0.498595	0.88609
1812	GDI2	0.495045	0.88609
1813	KDM6B	0.499079	0.88609
1814	PLEKHA5	0.497137	0.88609
1815	PNO1	0.497945	0.88609
1816	PSME1	0.496792	0.88609
1817	SMAD4	0.498683	0.88609
1818	TRIM46	0.495926	0.88609
1819	TSPAN2	0.498826	0.88609
1820	ZBTB7A	0.498641	0.88609
1821	BCL2L1	0.499697	0.886612
1822	HSBP1	0.500574	0.886707
1823	MZT2A	0.500461	0.886707
1824	SCAMP4	0.500512	0.886707
1825	PTPN2	0.501441	0.887757
1826	PAM	0.502515	0.888198
1827	RETREG3	0.502298	0.888198
1828	RPS6	0.502052	0.888198
1829	SPINK8	0.503414	0.8893
1830	RBM47	0.50369	0.889302
1831	ACAD9	0.504314	0.889346
1832	AIFM2	0.504687	0.889346
1833	ATXN10	0.507844	0.889346
1834	B4GAT1	0.506779	0.889346
1835	EMC10	0.506599	0.889346
1836	GAS6	0.506859	0.889346
1837	HPGDS	0.505022	0.889346
1838	HSD17B11	0.50768	0.889346
1839	KIAA0895L	0.504196	0.889346
1840	KRT28	0.507822	0.889346
1841	MAP7	0.507757	0.889346
1842	PJA2	0.506468	0.889346
1843	RHEB	0.507481	0.889346
1844	SETD2	0.506571	0.889346
1845	TMEM222	0.507546	0.889346
1846	CCL19	0.514223	0.890861
1847	CLEC6A	0.509058	0.890861
1848	CUL5	0.510909	0.890861
1849	KCMF1	0.509897	0.890861
1850	KCNJ9	0.512742	0.890861
1851	MCEE	0.509491	0.890861
1852	MRPL10	0.513946	0.890861
1853	NDUFA5	0.513931	0.890861
1854	PDE4DIP	0.512628	0.890861
1855	PER1	0.511021	0.890861
1856	PIAS2	0.513686	0.890861
1857	REG3G	0.514066	0.890861
1858	SCAF1	0.511937	0.890861
1859	SERINC1	0.513448	0.890861
1860	SMAD2	0.51143	0.890861
1861	SMPD1	0.513196	0.890861
1862	TRAPPC12	0.509882	0.890861
1863	VPS28	0.513039	0.890861
1864	VPS51	0.513994	0.890861
1865	YWHAE	0.51153	0.890861
1866	ACVR1B	0.515068	0.891846
1867	CLK4	0.51567	0.89241
1868	ATP5MC3	0.517762	0.892894
1869	COL11A2	0.517884	0.892894
1870	CPTP	0.517549	0.892894
1871	KCNJ11	0.516643	0.892894
1872	LYPD6B	0.51658	0.892894
1873	PDIA3	0.5175	0.892894
1874	RPS24	0.517836	0.892894
1875	ARPC5	0.519382	0.893142
1876	HSD17B12	0.519022	0.893142
1877	ING5	0.518649	0.893142
1878	RPL14	0.518387	0.893142
1879	SMTN	0.51941	0.893142
1880	NPM2	0.520189	0.893775
1881	SUPT7L	0.520332	0.893775
1882	CTSA	0.52094	0.894344
1883	A2M	0.527325	0.894694
1884	AAMP	0.528809	0.894694
1885	ANGPTL6	0.526166	0.894694
1886	AP2A2	0.52582	0.894694
1887	BTF3L4	0.529195	0.894694
1888	C5orf15	0.525763	0.894694
1889	CFDP1	0.524182	0.894694
1890	CIRBP	0.527509	0.894694
1891	CLDN7	0.523974	0.894694
1892	CTRB1	0.52403	0.894694
1893	ECHS1	0.528675	0.894694
1894	FAM163B	0.527757	0.894694
1895	GRAMD1A	0.523463	0.894694
1896	HAPLN2	0.523705	0.894694
1897	HAPLN4	0.524218	0.894694
1898	HDGF	0.525299	0.894694
1899	ITGB1	0.529594	0.894694
1900	LRP10	0.529727	0.894694
1901	MOB1A	0.527782	0.894694
1902	NEUROD1	0.525125	0.894694
1903	PLAAT3	0.52635	0.894694
1904	PLK1	0.524467	0.894694
1905	PPDPF	0.52924	0.894694
1906	PTPRF	0.524237	0.894694
1907	SMAD7	0.528004	0.894694
1908	SNRPD2	0.529199	0.894694
1909	TAF7	0.528853	0.894694
1910	TMED6	0.528008	0.894694
1911	TMEM61	0.525007	0.894694
1912	TNKS1BP1	0.526633	0.894694
1913	UTF1	0.528157	0.894694
1914	KLC1	0.530115	0.894881
1915	DDX4	0.531048	0.895987
1916	HINT1	0.531838	0.896852
1917	KLHDC3	0.532643	0.897741
1918	ILF3	0.532936	0.897766
1919	COX15	0.533704	0.898591
1920	PHF12	0.534614	0.898859
1921	RPL21	0.534447	0.898859
1922	SGPP2	0.534697	0.898859
1923	JAK1	0.535593	0.899428
1924	NKX1.1	0.53547	0.899428
1925	UBQLN1	0.536162	0.899449
1926	WDR45B	0.536073	0.899449
1927	LRRC42	0.536739	0.899483
1928	TMEM230	0.536624	0.899483
1929	PPP3R1	0.537212	0.89981
1930	H4C2	0.53774	0.900227
1931	DDB1	0.541332	0.900467
1932	GOLGA2	0.53955	0.900467
1933	HNRNPLL	0.539828	0.900467
1934	INAVA	0.540981	0.900467
1935	KLHL33	0.540511	0.900467
1936	KLKB1	0.538416	0.900467
1937	KMT2B	0.54106	0.900467
1938	NKX1.2	0.538496	0.900467
1939	NUBP2	0.539879	0.900467
1940	RBBP6	0.54171	0.900467
1941	RPL15	0.539828	0.900467
1942	TAF15	0.539101	0.900467
1943	TOMM40	0.540757	0.900467
1944	TSTD1	0.541785	0.900467
1945	KIFC2	0.542334	0.900916
1946	DEF8	0.542936	0.901453
1947	PFDN1	0.543725	0.901836
1948	SSTR2	0.543539	0.901836
1949	ADH5	0.557547	0.902509
1950	AKT2	0.553959	0.902509
1951	AP3S1	0.549035	0.902509
1952	ARPC1A	0.550443	0.902509
1953	ATF4	0.55746	0.902509
1954	ATP1A1	0.552616	0.902509
1955	BACE1	0.555961	0.902509
1956	C1QB	0.550893	0.902509
1957	CBWD2	0.5579	0.902509
1958	CCNC	0.544619	0.902509
1959	CD81	0.555099	0.902509
1960	CLNS1A	0.552865	0.902509
1961	CNNM2	0.551072	0.902509
1962	ELAC2	0.550289	0.902509
1963	ENO1	0.554885	0.902509
1964	FABP5	0.557113	0.902509
1965	FEM1B	0.547484	0.902509
1966	GOLGA6L6	0.557498	0.902509
1967	HDAC10	0.552461	0.902509
1968	IST1	0.552559	0.902509
1969	JUNB	0.55197	0.902509
1970	KLHL42	0.555971	0.902509
1971	LZTR1	0.558377	0.902509
1972	MRFAP1	0.556285	0.902509
1973	NAA38	0.545855	0.902509
1974	NCKAP1	0.548147	0.902509
1975	NDST1	0.55256	0.902509
1976	NDUFC1	0.555652	0.902509
1977	PHLDB2	0.555043	0.902509
1978	PLA2G2C	0.552215	0.902509
1979	PRDX5	0.548208	0.902509
1980	PRR12	0.557748	0.902509
1981	PSMD14	0.556722	0.902509
1982	RAD23A	0.555057	0.902509
1983	RGS17	0.5496	0.902509
1984	RPL7A	0.54584	0.902509
1985	RPS6KB2	0.55746	0.902509
1986	RRAGA	0.553807	0.902509
1987	SCAMP5	0.55268	0.902509
1988	STMN3	0.555141	0.902509
1989	TBC1D9B	0.55811	0.902509
1990	TCAF1	0.553853	0.902509
1991	THOC1	0.547469	0.902509
1992	TLE5	0.546672	0.902509
1993	TMEM9B	0.549836	0.902509
1994	WRNIP1	0.5521	0.902509
1995	ZBTB38	0.556542	0.902509
1996	ZBTB7B	0.55541	0.902509
1997	ZNF141	0.553036	0.902509
1998	ZNF335	0.548532	0.902509
[truncated: 1,233 more rows]
