# Supplementary material for: Dysfunctional β-cell longevity in diabetes relies on energy conservation and positive epistasis
Source: Life Sci Alliance. 2024 Sep 23;7(12):e202402743. doi: 10.26508/lsa.202402743 (PMC11420665; doi:10.26508/lsa.202402743)
Supplement: Supplementary file 12 [file LSA-2024-02743_TableS12.xlsx]

## Sheet: Table S12. SNP-SNP Interaction
Table S12. SNP-SNP interactions with PFKFB3 rs1983890
No.	Gene names	SNP names	Chromosome	Position
1	MAIP1	rs2292309	2	199955631
2	MAIP1	rs192902107	2	199955775
3	MAIP1	rs281766	2	199955781
4	MAIP1	rs149432739	2	199956322
5	MAIP1	rs6745617	2	199957255
6	MAIP1	rs183248918	2	199957284
7	MAIP1	rs16832105	2	199957583
8	MAIP1	rs74586459	2	199958335
9	MAIP1	rs76518299	2	199958339
10	MAIP1	rs281767	2	199958557
11	MAIP1	rs166845	2	199958636
12	MAIP1	rs7598665	2	199958750
13	MAIP1	rs76225625	2	199958799
14	MAIP1	rs34998043	2	199959144
15	MAIP1	rs114187972	2	199960018
16	MAIP1	rs281768	2	199960516
17	MAIP1	rs111785082	2	199961636
18	MAIP1	rs16832106	2	199962697
19	MAIP1	rs17591211	2	199962930
20	MAIP1	rs17591218	2	199963378
21	MAIP1	rs186594111	2	199963548
22	MAIP1	rs2118548	2	199963802
23	MAIP1	rs73068746	2	199964618
24	MAIP1	rs113329826	2	199964919
25	MAIP1	rs10178177	2	199965269
26	MAIP1	rs4263095	2	199965413
27	MAIP1	rs2055829	2	199965940
28	MAIP1	rs10497843	2	199967139
29	MAIP1	rs144653780	2	199967163
30	MAIP1	rs144123512	2	199969243
31	MAIP1	rs281776	2	199969558
32	MAIP1	rs12475205	2	199973032
33	MAIP1	rs12471064	2	199973129
34	MAIP1	rs62180490	2	199973686
35	MAIP1	rs11895190	2	199973889
36	MAIP1	rs16832112	2	199974628
37	MAIP1	rs281777	2	199974889
38	MAIP1	rs16832114	2	199975129
39	MAIP1	rs166847	2	199975888
40	MAIP1	rs1816657	2	199977444
41	MAIP1	rs12469748	2	199977667
42	MAIP1	rs176009	2	199977717
43	MAIP1	rs115710895	2	199978117
44	MAIP1	rs12470693	2	199978251
45	MAIP1	rs144947052	2	199978520
46	MAIP1	rs7608757	2	199980110
47	MAIP1	rs138823838	2	199980712
48	MAIP1	rs16832126	2	199980953
49	MAIP1	rs12373765	2	199981483
50	MAIP1	rs281794	2	199981942
51	MAIP1	rs149309747	2	199982336
52	MAIP1	rs16832132	2	199982586
53	MAIP1	rs6716162	2	199983170
54	MAIP1	rs1509829	2	199983177
55	MAIP1	rs281793	2	199983266
56	MAIP1	rs147132969	2	199984088
57	MAIP1	rs140313870	2	199984117
58	MAIP1	rs4673627	2	199984172
59	MAIP1	rs1509828	2	199984631
60	MAIP1	rs281792	2	199985654
61	MAIP1	rs281791	2	199985678
62	MAIP1	rs143296750	2	199985768
63	MAIP1	rs6706499	2	199986090
64	MAIP1	rs6748909	2	199986252
65	MAIP1	rs58601970	2	199987306
66	MAIP1	rs141357016	2	199987510
67	MAIP1	rs60074700	2	199987673
68	MAIP1	rs17445724	2	199988701
69	MAIP1	rs74679066	2	199988947
70	MAIP1	rs7569510	2	199989006
71	MAIP1	rs17591301	2	199989491
72	MAIP1	rs281790	2	199990215
73	MAIP1	rs12479402	2	199991007
74	MAIP1	rs62180494	2	199991358
75	MAIP1	rs111472127	2	199991367
76	MAIP1	rs16832142	2	199991832
77	MAIP1	rs72930112	2	199992464
78	MAIP1	rs17629311	2	199993280
79	MAIP1	rs12613291	2	199993397
80	MAIP1	rs4673632	2	199993417
81	MAIP1	rs138767393	2	199993506
82	MAIP1	rs16832145	2	199993583
83	MAIP1	rs17445774	2	199994525
84	MAIP1	rs143839721	2	199995229
85	MAIP1	rs6743396	2	199995414
86	MAIP1	rs76044066	2	199995567
87	MAIP1	rs6743612	2	199995569
88	MAIP1	rs6435040	2	199996437
89	MAIP1	rs75358934	2	199997437
90	MAIP1	rs4673634	2	199998625
91	MAIP1	rs7570303	2	199998717
92	MAIP1	rs16832148	2	199999307
93	MAIP1	rs62180497	2	200000017
94	MAIP1	rs62180498	2	200000019
95	MAIP1	rs1509833	2	200000501
96	MAIP1	rs148716728	2	200001084
97	MAIP1	rs142295360	2	200001176
98	MAIP1	rs1396972	2	200002304
99	MAIP1	rs6435041	2	200002420
100	MAIP1	rs6435042	2	200002473
101	MAIP1	rs17591364	2	200002774
102	MAIP1	rs149061305	2	200002970
103	MAIP1	rs118144094	2	200003344
104	MAIP1	rs7565480	2	200004202
105	MAIP1	rs116115808	2	200004348
106	MAIP1	rs7606317	2	200004372
107	MAIP1	rs115094660	2	200005358
108	MAIP1	rs1605900	2	200005473
109	MAIP1	rs144490189	2	200005674
110	MAIP1	rs35771384	2	200007282
111	MAIP1	rs140249687	2	200007645
112	MAIP1	rs117393169	2	200007830
113	MAIP1	rs2136585	2	200008107
114	MAIP1	rs6414157	2	200008218
115	MAIP1	rs72930137	2	200008497
116	AGAP1	rs8178993	2	235494817
117	AGAP1	rs3738998	2	235494962
118	AGAP1	rs111535690	2	235495417
119	AGAP1	rs6731690	2	235495800
120	AGAP1	rs77309363	2	235495826
121	AGAP1	rs74521096	2	235495956
122	AGAP1	rs6720823	2	235496751
123	AGAP1	rs6741837	2	235497130
124	AGAP1	rs4663597	2	235497666
125	AGAP1	rs79685830	2	235497988
126	AGAP1	rs4663598	2	235498174
127	AGAP1	rs4663599	2	235498268
128	AGAP1	rs2138646	2	235498782
129	AGAP1	rs2316431	2	235499071
130	AGAP1	rs59693564	2	235499112
131	AGAP1	rs55876894	2	235499124
132	AGAP1	rs11675343	2	235499216
133	AGAP1	rs10168100	2	235499404
134	AGAP1	rs7596045	2	235499574
135	AGAP1	rs7599006	2	235499619
136	AGAP1	rs13424496	2	235500279
137	AGAP1	rs11676883	2	235500295
138	AGAP1	rs12475951	2	235501003
139	AGAP1	rs10189849	2	235501545
140	AGAP1	rs10204812	2	235502134
141	AGAP1	rs79916032	2	235502252
142	AGAP1	rs7599284	2	235502307
143	AGAP1	rs12478171	2	235502770
144	AGAP1	rs13429062	2	235502952
145	AGAP1	rs10208386	2	235503365
146	AGAP1	rs34926940	2	235503453
147	AGAP1	rs75930710	2	235503905
148	AGAP1	rs143225822	2	235504027
149	AGAP1	rs191357697	2	235504155
150	AGAP1	rs77491330	2	235504855
151	AGAP1	rs10202576	2	235505077
152	AGAP1	rs35697336	2	235505214
153	AGAP1	rs13017912	2	235505409
154	AGAP1	rs78543310	2	235505695
155	AGAP1	rs885539	2	235507600
156	AGAP1	rs117987955	2	235508122
157	AGAP1	rs117730490	2	235508140
158	AGAP1	rs747268	2	235508315
159	AGAP1	rs75584263	2	235508375
160	AGAP1	rs112469631	2	235508528
161	AGAP1	rs13411429	2	235508991
162	AGAP1	rs76005439	2	235509003
163	AGAP1	rs2316432	2	235509183
164	AGAP1	rs34253296	2	235509288
165	AGAP1	rs6751764	2	235509636
166	AGAP1	rs6725670	2	235510023
167	AGAP1	rs6712612	2	235510067
168	AGAP1	rs13002671	2	235510251
169	AGAP1	rs77255953	2	235510357
170	AGAP1	rs34680986	2	235510532
171	AGAP1	rs4663600	2	235510560
172	AGAP1	rs113862212	2	235511005
173	AGAP1	rs115536310	2	235511801
174	AGAP1	rs62191521	2	235512002
175	AGAP1	rs10803646	2	235512259
176	AGAP1	rs112865989	2	235512375
177	AGAP1	rs10929137	2	235512618
178	AGAP1	rs13430054	2	235512631
179	AGAP1	rs746554	2	235512967
180	AGAP1	rs4663204	2	235512984
181	AGAP1	rs938677	2	235513169
182	AGAP1	rs1554232	2	235513179
183	AGAP1	rs11680695	2	235513254
184	AGAP1	rs2016651	2	235513484
185	AGAP1	rs11894057	2	235513499
186	AGAP1	rs938675	2	235513768
187	AGAP1	rs6746683	2	235513862
188	AGAP1	rs116563282	2	235513911
189	AGAP1	rs6720369	2	235513931
190	AGAP1	rs112871840	2	235513951
191	AGAP1	rs191639644	2	235513989
192	AGAP1	rs7559293	2	235514330
193	AGAP1	rs16795	2	235514782
194	AGAP1	rs4663601	2	235515302
195	AGAP1	rs3795899	2	235515661
196	AGAP1	rs2316433	2	235515664
197	AGAP1	rs2316434	2	235515691
198	AGAP1	rs3795897	2	235515737
199	AGAP1	rs3738997	2	235517193
200	AGAP1	rs2316435	2	235517293
201	AGAP1	rs112609849	2	235517805
202	AGAP1	rs112394862	2	235517904
203	AGAP1	rs4663602	2	235517968
204	AGAP1	rs115318764	2	235518415
205	AGAP1	rs76447917	2	235518426
206	AGAP1	rs76162091	2	235518746
207	AGAP1	rs12233102	2	235518915
208	AGAP1	rs1878389	2	235519133
209	AGAP1	rs10929138	2	235519539
210	AGAP1	rs10188139	2	235520322
211	AGAP1	rs4663603	2	235520437
212	AGAP1	rs4663604	2	235520865
213	AGAP1	rs10460275	2	235520875
214	AGAP1	rs10460276	2	235521148
215	AGAP1	rs10176823	2	235521985
216	AGAP1	rs80192382	2	235522040
217	AGAP1	rs6731720	2	235522201
218	AGAP1	rs10460277	2	235522265
219	AGAP1	rs10191920	2	235522450
220	AGAP1	rs6732235	2	235522620
221	AGAP1	rs7423139	2	235523322
222	AGAP1	rs11688198	2	235523485
223	AGAP1	rs4146087	2	235523668
224	AGAP1	rs7563018	2	235524054
225	AGAP1	rs10929139	2	235524104
226	AGAP1	rs62191529	2	235524516
227	AGAP1	rs115022664	2	235524542
228	AGAP1	rs11689907	2	235524686
229	AGAP1	rs10207027	2	235524745
230	AGAP1	rs114132763	2	235525125
231	AGAP1	rs139239394	2	235525156
232	AGAP1	rs1865942	2	235526414
233	AGAP1	rs2316436	2	235526929
234	AGAP1	rs7590831	2	235527100
235	AGAP1	rs34889734	2	235527160
236	AGAP1	rs34811258	2	235527306
237	AGAP1	rs6724321	2	235527476
238	AGAP1	rs34159990	2	235527671
239	AGAP1	rs6724808	2	235527874
240	AGAP1	rs6745429	2	235527910
241	AGAP1	rs10208801	2	235527956
242	AGAP1	rs6727987	2	235528004
243	AGAP1	rs13030475	2	235528140
244	AGAP1	rs72984687	2	235528183
245	AGAP1	rs116589132	2	235528966
246	AGAP1	rs7595341	2	235528997
247	AGAP1	rs55719585	2	235529530
248	AGAP1	rs2316437	2	235530129
249	AGAP1	rs75014289	2	235530452
250	AGAP1	rs13424712	2	235530495
251	AGAP1	rs116276263	2	235530618
252	AGAP1	rs112495923	2	235530639
253	AGAP1	rs10048688	2	235530653
254	AGAP1	rs113372083	2	235531038
255	AGAP1	rs77655283	2	235531234
256	AGAP1	rs6431382	2	235531731
257	AGAP1	rs4663205	2	235531752
258	AGAP1	rs6431383	2	235531899
259	AGAP1	rs6740767	2	235532305
260	AGAP1	rs12997371	2	235532832
261	AGAP1	rs6754331	2	235532945
262	AGAP1	rs116363955	2	235533008
263	AGAP1	rs79086011	2	235533127
264	AGAP1	rs111275251	2	235533236
265	AGAP1	rs74793050	2	235533280
266	AGAP1	rs146429753	2	235534117
267	AGAP1	rs115094774	2	235534211
268	AGAP1	rs72984691	2	235534428
269	AGAP1	rs4663605	2	235534586
270	AGAP1	rs10175589	2	235534704
271	AGAP1	rs7600733	2	235534916
272	AGAP1	rs12997985	2	235535066
273	AGAP1	rs10202566	2	235535143
274	AGAP1	rs71423688	2	235535721
275	AGAP1	rs13401070	2	235536569
276	AGAP1	rs13403973	2	235536971
277	AGAP1	rs57911908	2	235536991
278	AGAP1	rs13404424	2	235537373
279	AGAP1	rs13430993	2	235537630
280	AGAP1	rs4663606	2	235537692
281	AGAP1	rs79660776	2	235537723
282	AGAP1	rs35479843	2	235537761
283	AGAP1	rs73118485	2	235537966
284	AGAP1	rs73118487	2	235538006
285	AGAP1	rs111816404	2	235538415
286	AGAP1	rs7569111	2	235538709
287	AGAP1	rs112965259	2	235538829
288	AGAP1	rs111732506	2	235538964
289	AGAP1	rs76137674	2	235539143
290	AGAP1	rs141588602	2	235539329
291	AGAP1	rs185313204	2	235539573
292	AGAP1	rs13387216	2	235539574
293	AGAP1	rs113316040	2	235539592
294	AGAP1	rs77721750	2	235540529
295	AGAP1	rs6726449	2	235540756
296	AGAP1	rs6755902	2	235540761
297	AGAP1	rs72984697	2	235540776
298	AGAP1	rs6737539	2	235540974
299	AGAP1	rs13426348	2	235541677
300	AGAP1	rs111934759	2	235541975
301	AGAP1	rs4663607	2	235542118
302	AGAP1	rs35262816	2	235542226
303	AGAP1	rs12478505	2	235542791
304	AGAP1	rs10929140	2	235542870
305	AGAP1	rs114106399	2	235542879
306	AGAP1	rs6706086	2	235543000
307	AGAP1	rs11504875	2	235543026
308	AGAP1	rs2068203	2	235543179
309	AGAP1	rs28480469	2	235543573
310	AGAP1	rs6717219	2	235543767
311	AGAP1	rs144404315	2	235543915
312	AGAP1	rs6749709	2	235544007
313	AGAP1	rs35299626	2	235544174
314	AGAP1	rs35975315	2	235544281
315	AGAP1	rs114675935	2	235544650
316	AGAP1	rs114202264	2	235545153
317	AGAP1	rs77718417	2	235545267
318	AGAP1	rs11687781	2	235545601
319	AGAP1	rs6718421	2	235545898
320	AGAP1	rs4663608	2	235546041
321	AGAP1	rs2316876	2	235546695
322	AGAP1	rs13421279	2	235547197
323	AGAP1	rs112259027	2	235547203
324	AGAP1	rs35631552	2	235547945
325	AGAP1	rs13021173	2	235548033
326	AGAP1	rs72984702	2	235548122
327	AGAP1	rs7560641	2	235548415
328	AGAP1	rs7586914	2	235548868
329	AGAP1	rs12475206	2	235549243
330	AGAP1	rs12470301	2	235549558
331	AGAP1	rs72986808	2	235549638
332	AGAP1	rs12475387	2	235549729
333	AGAP1	rs56273395	2	235549849
334	AGAP1	rs1865946	2	235549876
335	AGAP1	rs13431840	2	235550067
336	AGAP1	rs13423085	2	235550184
337	AGAP1	rs56345798	2	235550361
338	AGAP1	rs6717882	2	235550804
339	AGAP1	rs111599035	2	235551553
340	AGAP1	rs11686292	2	235551956
341	AGAP1	rs7581943	2	235552738
342	AGAP1	rs13018365	2	235553368
343	AGAP1	rs79461067	2	235553372
344	AGAP1	rs10183201	2	235553915
345	AGAP1	rs58427050	2	235554042
346	AGAP1	rs75620605	2	235554217
347	AGAP1	rs4640342	2	235554362
348	AGAP1	rs12474967	2	235554622
349	AGAP1	rs12619978	2	235554824
350	AGAP1	rs12616755	2	235554827
351	AGAP1	rs13428085	2	235554871
352	AGAP1	rs115084817	2	235554947
353	AGAP1	rs12623764	2	235555097
354	AGAP1	rs72986812	2	235555100
355	AGAP1	rs10929142	2	235555442
356	AGAP1	rs13431390	2	235555587
357	AGAP1	rs12476291	2	235556218
358	AGAP1	rs77409897	2	235556801
359	AGAP1	rs78254453	2	235556967
360	AGAP1	rs1865947	2	235557409
361	AGAP1	rs74856650	2	235557892
362	AGAP1	rs10803647	2	235558126
363	AGAP1	rs112708092	2	235559401
364	AGAP1	rs76991337	2	235559787
365	AGAP1	rs13386405	2	235560099
366	AGAP1	rs4663609	2	235560153
367	AGAP1	rs73120409	2	235560290
368	AGAP1	rs4663610	2	235560338
369	AGAP1	rs79194183	2	235560706
370	AGAP1	rs111403577	2	235561041
371	AGAP1	rs140407052	2	235561334
372	AGAP1	rs79086412	2	235561452
373	AGAP1	rs78244458	2	235561509
374	AGAP1	rs111558795	2	235561575
375	AGAP1	rs79175791	2	235561616
376	AGAP1	rs6414040	2	235561922
377	AGAP1	rs12692173	2	235562217
378	AGAP1	rs58828740	2	235562467
379	AGAP1	rs6718006	2	235562506
380	AGAP1	rs60836089	2	235562592
381	AGAP1	rs77027124	2	235563427
382	AGAP1	rs112953586	2	235563601
383	AGAP1	rs9753069	2	235564320
384	AGAP1	rs13025885	2	235564713
385	AGAP1	rs13024660	2	235564833
386	AGAP1	rs78657750	2	235565510
387	AGAP1	rs7569541	2	235566084
388	AGAP1	rs7570386	2	235566791
389	AGAP1	rs12996163	2	235567857
390	AGAP1	rs62189169	2	235568100
391	AGAP1	rs10208267	2	235568202
392	AGAP1	rs74380833	2	235568237
393	AGAP1	rs76447898	2	235568428
394	AGAP1	rs73120470	2	235568486
395	AGAP1	rs11898109	2	235568545
396	AGAP1	rs34690321	2	235569001
397	AGAP1	rs115685985	2	235569029
398	AGAP1	rs112057093	2	235569252
399	AGAP1	rs4560062	2	235569547
400	AGAP1	rs7595159	2	235569743
401	AGAP1	rs12151399	2	235570011
402	AGAP1	rs4561613	2	235570257
403	AGAP1	rs4571013	2	235570281
404	AGAP1	rs115271799	2	235570392
405	AGAP1	rs62189170	2	235570631
406	AGAP1	rs76206242	2	235570974
407	AGAP1	rs9646712	2	235571176
408	AGAP1	rs78462297	2	235572110
409	AGAP1	rs72986836	2	235572431
410	AGAP1	rs62189171	2	235572681
411	AGAP1	rs75998214	2	235573373
412	AGAP1	rs55801692	2	235573927
413	AGAP1	rs77658214	2	235574287
414	AGAP1	rs62189172	2	235574639
415	AGAP1	rs1865948	2	235575076
416	AGAP1	rs1107687	2	235575273
417	AGAP1	rs13015288	2	235575803
418	AGAP1	rs13385267	2	235575839
419	AGAP1	rs62189173	2	235576061
420	AGAP1	rs1865950	2	235576477
421	AGAP1	rs12999140	2	235576675
422	AGAP1	rs13426658	2	235576801
423	AGAP1	rs149928090	2	235576894
424	AGAP1	rs13403697	2	235577562
425	AGAP1	rs6431385	2	235577941
426	AGAP1	rs6431386	2	235577974
427	AGAP1	rs6431387	2	235578017
428	AGAP1	rs6760704	2	235578094
429	AGAP1	rs79043135	2	235578432
430	AGAP1	rs141978306	2	235578679
431	AGAP1	rs11890510	2	235578721
432	AGAP1	rs138940703	2	235578770
433	AGAP1	rs12992118	2	235579247
434	AGAP1	rs78633812	2	235579322
435	AGAP1	rs72986863	2	235579374
436	AGAP1	rs6707995	2	235579664
437	AGAP1	rs6721322	2	235579692
438	AGAP1	rs6750706	2	235579761
439	AGAP1	rs72986868	2	235579807
440	AGAP1	rs77223140	2	235580126
441	AGAP1	rs6754116	2	235580179
442	AGAP1	rs55873759	2	235580314
443	AGAP1	rs7586230	2	235581107
444	AGAP1	rs13387428	2	235581419
445	AGAP1	rs7606624	2	235582325
446	AGAP1	rs74393897	2	235582682
447	AGAP1	rs7590688	2	235582801
448	AGAP1	rs7557171	2	235583059
449	AGAP1	rs7557566	2	235583393
450	AGAP1	rs73120485	2	235583756
451	AGAP1	rs113108381	2	235583856
452	AGAP1	rs114624124	2	235583947
453	AGAP1	rs116305100	2	235583982
454	AGAP1	rs4558539	2	235584106
455	AGAP1	rs62189175	2	235584134
456	AGAP1	rs6431388	2	235584188
457	AGAP1	rs6431389	2	235584343
458	AGAP1	rs7597938	2	235584684
459	AGAP1	rs141181185	2	235585115
460	AGAP1	rs7562244	2	235585517
461	AGAP1	rs35062798	2	235585752
462	AGAP1	rs113629823	2	235586083
463	AGAP1	rs55655030	2	235586086
464	AGAP1	rs7604970	2	235586230
465	AGAP1	rs75550608	2	235586335
466	AGAP1	rs7578212	2	235586628
467	AGAP1	rs7605529	2	235586689
468	AGAP1	rs11899414	2	235586922
469	AGAP1	rs142857691	2	235587110
470	AGAP1	rs78092534	2	235587167
471	AGAP1	rs77961570	2	235587298
472	AGAP1	rs77535411	2	235587473
473	AGAP1	rs6722955	2	235588452
474	AGAP1	rs56094659	2	235588456
475	AGAP1	rs114580895	2	235588831
476	AGAP1	rs114904172	2	235589499
477	AGAP1	rs186794122	2	235590534
478	AGAP1	rs11900603	2	235590750
479	AGAP1	rs12328651	2	235591233
480	AGAP1	rs13030264	2	235591778
481	AGAP1	rs114885288	2	235591856
482	AGAP1	rs116072008	2	235591894
483	AGAP1	rs11894295	2	235592312
484	AGAP1	rs13009455	2	235592355
485	AGAP1	rs56000926	2	235592690
486	AGAP1	rs73120500	2	235592803
487	AGAP1	rs72986897	2	235593012
488	AGAP1	rs1865941	2	235593096
489	AGAP1	rs146308950	2	235593651
490	AGAP1	rs139476749	2	235593754
491	AGAP1	rs7559054	2	235593858
492	AGAP1	rs76999362	2	235594193
493	AGAP1	rs114234566	2	235594290
494	AGAP1	rs76347557	2	235594302
495	AGAP1	rs9967875	2	235594356
496	AGAP1	rs34181434	2	235594452
497	AGAP1	rs55843450	2	235594774
498	AGAP1	rs77757582	2	235595006
499	AGAP1	rs55802551	2	235595149
500	AGAP1	rs7566367	2	235595676
501	AGAP1	rs7582859	2	235595679
502	AGAP1	rs142408946	2	235595736
503	AGAP1	rs7592179	2	235595784
504	AGAP1	rs113982268	2	235595842
505	AGAP1	rs73996185	2	235595848
506	AGAP1	rs7569294	2	235595939
507	AGAP1	rs7594974	2	235595973
508	AGAP1	rs7595184	2	235596137
509	AGAP1	rs115080781	2	235596222
510	AGAP1	rs74382635	2	235596566
511	AGAP1	rs13412504	2	235597125
512	AGAP1	rs59766551	2	235597228
513	AGAP1	rs78699410	2	235597499
514	AGAP1	rs35464053	2	235597679
515	AGAP1	rs112623792	2	235597724
516	AGAP1	rs376257440	2	235598010
517	AGAP1	rs116415416	2	235598513
518	AGAP1	rs58745360	2	235598567
519	AGAP1	rs11694719	2	235598833
520	AGAP1	rs116538478	2	235598980
521	AGAP1	rs34091485	2	235599326
522	AGAP1	rs11673766	2	235599494
523	AGAP1	rs11675035	2	235599630
524	AGAP1	rs6731727	2	235599695
525	AGAP1	rs61446503	2	235599832
526	AGAP1	rs11680217	2	235600090
527	AGAP1	rs114715129	2	235600140
528	AGAP1	rs116621203	2	235600415
529	AGAP1	rs111976017	2	235600822
530	AGAP1	rs55723145	2	235600863
531	AGAP1	rs114709903	2	235600864
532	AGAP1	rs75973085	2	235600961
533	AGAP1	rs57942958	2	235600999
534	AGAP1	rs717518	2	235601056
535	AGAP1	rs58112031	2	235601440
536	AGAP1	rs57118102	2	235601461
537	AGAP1	rs2316907	2	235601538
538	AGAP1	rs11686653	2	235602560
539	AGAP1	rs149028598	2	235602610
540	AGAP1	rs13412200	2	235602814
541	AGAP1	rs112886994	2	235602869
542	AGAP1	rs56169654	2	235602952
543	AGAP1	rs13414868	2	235603012
544	AGAP1	rs58083518	2	235603169
545	AGAP1	rs56319013	2	235603175
546	AGAP1	rs11688064	2	235603209
547	AGAP1	rs11688066	2	235603219
548	AGAP1	rs34048350	2	235603229
549	AGAP1	rs142998327	2	235603240
550	AGAP1	rs147547413	2	235603242
551	AGAP1	rs144347944	2	235603284
552	AGAP1	rs142580580	2	235603310
553	AGAP1	rs116708686	2	235603339
554	AGAP1	rs112290870	2	235603754
555	AGAP1	rs13428785	2	235603777
556	AGAP1	rs76723841	2	235604052
557	AGAP1	rs35438790	2	235604148
558	AGAP1	rs116217733	2	235604364
559	AGAP1	rs111766367	2	235604668
560	AGAP1	rs181004205	2	235604803
561	AGAP1	rs12151744	2	235604989
562	AGAP1	rs181027984	2	235605120
563	AGAP1	rs13422926	2	235605790
564	AGAP1	rs11676226	2	235606124
565	AGAP1	rs13425802	2	235606180
566	AGAP1	rs57024273	2	235606510
567	AGAP1	rs13391168	2	235606543
568	AGAP1	rs188930334	2	235607002
569	AGAP1	rs115271938	2	235607363
570	AGAP1	rs13010970	2	235607482
571	AGAP1	rs7607999	2	235607618
572	AGAP1	rs72988921	2	235607663
573	AGAP1	rs66471729	2	235607827
574	AGAP1	rs7564374	2	235607835
575	AGAP1	rs13382523	2	235608527
576	AGAP1	rs10187877	2	235608643
577	AGAP1	rs72988926	2	235608657
578	AGAP1	rs79427349	2	235608662
579	AGAP1	rs77412334	2	235608888
580	AGAP1	rs13385680	2	235609121
581	AGAP1	rs10167724	2	235609122
582	AGAP1	rs10179883	2	235609133
583	AGAP1	rs71423690	2	235609265
584	AGAP1	rs13410736	2	235609451
585	AGAP1	rs12692175	2	235609642
586	AGAP1	rs116432573	2	235609838
587	AGAP1	rs13413910	2	235610011
588	AGAP1	rs75862317	2	235610246
589	AGAP1	rs6754216	2	235610343
590	AGAP1	rs10183804	2	235610691
591	AGAP1	rs10203779	2	235610910
592	AGAP1	rs4378750	2	235611603
593	AGAP1	rs139649542	2	235611829
594	AGAP1	rs1881188	2	235611912
595	AGAP1	rs114380816	2	235612271
596	AGAP1	rs6740833	2	235612293
597	AGAP1	rs59635979	2	235612462
598	AGAP1	rs189404210	2	235612566
599	AGAP1	rs78817670	2	235612611
600	AGAP1	rs6431390	2	235612685
601	AGAP1	rs77706418	2	235612692
602	AGAP1	rs60359381	2	235612738
603	AGAP1	rs143810219	2	235612762
604	AGAP1	rs7607571	2	235613422
605	AGAP1	rs7607661	2	235613516
606	AGAP1	rs182354694	2	235613701
607	AGAP1	rs78852265	2	235614929
608	AGAP1	rs116216282	2	235614984
609	AGAP1	rs79692277	2	235615639
610	AGAP1	rs141383998	2	235616226
611	AGAP1	rs79134718	2	235616454
612	AGAP1	rs78151401	2	235616559
613	AGAP1	rs74560766	2	235617139
614	AGAP1	rs7571980	2	235617181
615	AGAP1	rs74453671	2	235617970
616	AGAP1	rs56393249	2	235618442
617	AGAP1	rs12373825	2	235619475
618	AGAP1	rs6739897	2	235619486
619	AGAP1	rs187585482	2	235619794
620	AGAP1	rs146532870	2	235619993
621	AGAP1	rs143863152	2	235620290
622	AGAP1	rs10199178	2	235620293
623	AGAP1	rs35883154	2	235621639
624	AGAP1	rs79770696	2	235621669
625	AGAP1	rs186743111	2	235621896
626	AGAP1	rs7567843	2	235621908
627	AGAP1	rs146932068	2	235621967
628	AGAP1	rs148761513	2	235622032
629	AGAP1	rs35878915	2	235622036
630	AGAP1	rs10176337	2	235622595
631	AGAP1	rs7571440	2	235622616
632	AGAP1	rs116696347	2	235622730
633	AGAP1	rs7580873	2	235622738
634	AGAP1	rs114953596	2	235622888
635	AGAP1	rs13411636	2	235623663
636	AGAP1	rs183591089	2	235623682
637	AGAP1	rs35372411	2	235623767
638	AGAP1	rs75977050	2	235623833
639	AGAP1	rs13426366	2	235624241
640	AGAP1	rs35638970	2	235624455
641	AGAP1	rs73996196	2	235624484
642	AGAP1	rs76400835	2	235624596
643	AGAP1	rs13417924	2	235624621
644	AGAP1	rs11693354	2	235624699
645	AGAP1	rs13402223	2	235624747
646	AGAP1	rs75463856	2	235625444
647	AGAP1	rs13424912	2	235626430
648	AGAP1	rs13424916	2	235626437
649	AGAP1	rs4233622	2	235626750
650	AGAP1	rs28651885	2	235626956
651	AGAP1	rs12995966	2	235627254
652	AGAP1	rs6431392	2	235628063
653	AGAP1	rs11904408	2	235628403
654	AGAP1	rs6734573	2	235629890
655	AGAP1	rs34479013	2	235630166
656	AGAP1	rs147586221	2	235630330
657	AGAP1	rs184556590	2	235630391
658	AGAP1	rs72988938	2	235630580
659	AGAP1	rs6431393	2	235630662
660	AGAP1	rs6705874	2	235630776
661	AGAP1	rs190378124	2	235630987
662	AGAP1	rs13420924	2	235631250
663	AGAP1	rs7594343	2	235631428
664	AGAP1	rs112737473	2	235631674
665	AGAP1	rs79053341	2	235631824
666	AGAP1	rs77740530	2	235632056
667	AGAP1	rs61235536	2	235632718
668	AGAP1	rs28682973	2	235632856
669	AGAP1	rs6739965	2	235632893
670	AGAP1	rs145477142	2	235633462
671	AGAP1	rs73996200	2	235633740
672	AGAP1	rs6744101	2	235633848
673	AGAP1	rs72988940	2	235634652
674	AGAP1	rs58112680	2	235634900
675	AGAP1	rs116090017	2	235634984
676	AGAP1	rs10177178	2	235635066
677	AGAP1	rs11680070	2	235635836
678	AGAP1	rs75567084	2	235636169
679	AGAP1	rs6755747	2	235636348
680	AGAP1	rs146500117	2	235636586
681	AGAP1	rs35918306	2	235636777
682	AGAP1	rs115355590	2	235637910
683	AGAP1	rs11684283	2	235637962
684	AGAP1	rs12328363	2	235637991
685	AGAP1	rs11684462	2	235638331
686	AGAP1	rs35454233	2	235638387
687	AGAP1	rs59425012	2	235638453
688	AGAP1	rs181047071	2	235638754
689	AGAP1	rs115921192	2	235638798
690	AGAP1	rs2316908	2	235638851
691	AGAP1	rs2873305	2	235638928
692	AGAP1	rs77490561	2	235639186
693	AGAP1	rs73999013	2	235639611
694	AGAP1	rs114686586	2	235639703
695	AGAP1	rs80123905	2	235639747
696	AGAP1	rs73999014	2	235639907
697	AGAP1	rs115338215	2	235639999
698	AGAP1	rs4663206	2	235640133
699	AGAP1	rs4663207	2	235640159
700	AGAP1	rs10171030	2	235640182
701	AGAP1	rs78761959	2	235640605
702	AGAP1	rs116815962	2	235640695
703	AGAP1	rs10194516	2	235640764
704	AGAP1	rs11683966	2	235640793
705	AGAP1	rs6751287	2	235641275
706	AGAP1	rs6737058	2	235641592
707	AGAP1	rs6707398	2	235641651
708	AGAP1	rs2103279	2	235642059
709	AGAP1	rs75014909	2	235642090
710	AGAP1	rs75705561	2	235642476
711	AGAP1	rs2103280	2	235642491
712	AGAP1	rs75376999	2	235642657
713	AGAP1	rs7607485	2	235643461
714	AGAP1	rs6431395	2	235643671
715	AGAP1	rs59843372	2	235643697
716	AGAP1	rs114047002	2	235643842
717	AGAP1	rs4663208	2	235643896
718	AGAP1	rs12692176	2	235644295
719	AGAP1	rs12991774	2	235644526
720	AGAP1	rs13018025	2	235644715
721	AGAP1	rs59826979	2	235644956
722	AGAP1	rs55642013	2	235645175
723	AGAP1	rs80014193	2	235645605
724	AGAP1	rs13005372	2	235646247
725	AGAP1	rs4663611	2	235646602
726	AGAP1	rs181053542	2	235646613
727	AGAP1	rs78115872	2	235646782
728	AGAP1	rs10174071	2	235646808
729	AGAP1	rs10174083	2	235646858
730	AGAP1	rs189852192	2	235646905
731	AGAP1	rs11899388	2	235647084
732	AGAP1	rs11895755	2	235647089
733	AGAP1	rs13395306	2	235647091
734	AGAP1	rs13395310	2	235647104
735	AGAP1	rs1569125	2	235647892
736	AGAP1	rs4257349	2	235648017
737	AGAP1	rs6431396	2	235648412
738	AGAP1	rs13412712	2	235648721
739	AGAP1	rs13412715	2	235648727
740	AGAP1	rs142493950	2	235648740
741	AGAP1	rs79716307	2	235649038
742	AGAP1	rs35838424	2	235649064
743	AGAP1	rs13402528	2	235649137
744	AGAP1	rs13416055	2	235649500
745	AGAP1	rs6739945	2	235649677
746	AGAP1	rs6740043	2	235649690
747	AGAP1	rs6740058	2	235649726
748	AGAP1	rs13430796	2	235650119
749	AGAP1	rs184095612	2	235650155
750	AGAP1	rs149223290	2	235650797
751	AGAP1	rs12473883	2	235651267
752	AGAP1	rs12470262	2	235651308
753	AGAP1	rs12474016	2	235651585
754	AGAP1	rs12991596	2	235652377
755	AGAP1	rs76473182	2	235652391
756	AGAP1	rs80198342	2	235652393
757	AGAP1	rs71423691	2	235653277
758	AGAP1	rs11686353	2	235653289
759	AGAP1	rs11687531	2	235653291
760	AGAP1	rs11680672	2	235653298
761	AGAP1	rs10929143	2	235653320
762	AGAP1	rs34282712	2	235653380
763	AGAP1	rs113280936	2	235653416
764	AGAP1	rs145861676	2	235653420
765	AGAP1	rs10460278	2	235653554
766	AGAP1	rs10460279	2	235653756
767	AGAP1	rs140307043	2	235654421
768	AGAP1	rs2316912	2	235654506
769	AGAP1	rs2316913	2	235654636
770	AGAP1	rs139651143	2	235655972
771	AGAP1	rs6733799	2	235656561
772	AGAP1	rs2873309	2	235656602
773	AGAP1	rs12988203	2	235656751
774	AGAP1	rs55858333	2	235657039
775	AGAP1	rs1406063	2	235657232
776	AGAP1	rs146614827	2	235657628
777	AGAP1	rs2873308	2	235657701
778	AGAP1	rs10195665	2	235658060
779	AGAP1	rs181798514	2	235658453
780	AGAP1	rs10208284	2	235658516
781	AGAP1	rs77385677	2	235658818
782	AGAP1	rs4663612	2	235658835
783	AGAP1	rs1881187	2	235659085
784	AGAP1	rs80351478	2	235659277
785	AGAP1	rs1881186	2	235659378
786	AGAP1	rs80107055	2	235659541
787	AGAP1	rs35814183	2	235659632
788	AGAP1	rs112853395	2	235660605
789	AGAP1	rs55823170	2	235661534
790	AGAP1	rs6712672	2	235661647
791	AGAP1	rs2013198	2	235663090
792	AGAP1	rs73124437	2	235663871
793	AGAP1	rs77977592	2	235664208
794	AGAP1	rs148242098	2	235664347
795	AGAP1	rs7590181	2	235664935
796	AGAP1	rs12470556	2	235665746
797	AGAP1	rs12478359	2	235665791
798	AGAP1	rs1806688	2	235666671
799	AGAP1	rs1987283	2	235667927
800	AGAP1	rs6431397	2	235668716
801	AGAP1	rs34746040	2	235668968
802	AGAP1	rs10201486	2	235670004
803	AGAP1	rs147286947	2	235670363
804	AGAP1	rs13014733	2	235670672
805	AGAP1	rs115677393	2	235671215
806	AGAP1	rs56775253	2	235671446
807	AGAP1	rs11695513	2	235671451
808	AGAP1	rs112287952	2	235673580
809	AGAP1	rs12466302	2	235674381
810	AGAP1	rs13012659	2	235674933
811	AGAP1	rs55979911	2	235675675
812	AGAP1	rs79278327	2	235675926
813	AGAP1	rs112631374	2	235676038
814	AGAP1	rs78317888	2	235676555
815	AGAP1	rs12465897	2	235676691
816	AGAP1	rs12465126	2	235676848
817	AGAP1	rs12469670	2	235677125
818	AGAP1	rs1137686	2	235677582
819	AGAP1	rs115746233	2	235677774
820	AGAP1	rs114425356	2	235677879
821	AGAP1	rs62189234	2	235678171
822	AGAP1	rs35811793	2	235678183
823	AGAP1	rs35436699	2	235678189
824	AGAP1	rs144759726	2	235678404
825	AGAP1	rs77883809	2	235678848
826	AGAP1	rs12472001	2	235679116
827	AGAP1	rs77847708	2	235679521
828	AGAP1	rs10929145	2	235679819
829	AGAP1	rs10929146	2	235680155
830	AGAP1	rs80347771	2	235680592
831	AGAP1	rs76745882	2	235680907
832	AGAP1	rs6735462	2	235681167
833	AGAP1	rs11890096	2	235681304
834	AGAP1	rs138262332	2	235681976
835	AGAP1	rs114679171	2	235682157
836	AGAP1	rs4233623	2	235682183
837	AGAP1	rs137906549	2	235682217
838	AGAP1	rs148696521	2	235682473
839	AGAP1	rs150780946	2	235682544
840	AGAP1	rs76777221	2	235682647
841	AGAP1	rs113459846	2	235682760
842	AGAP1	rs79936392	2	235682832
843	AGAP1	rs112490606	2	235683095
844	AGAP1	rs113549843	2	235683165
845	AGAP1	rs181971781	2	235683308
846	AGAP1	rs6761947	2	235683652
847	AGAP1	rs6704748	2	235683855
848	AGAP1	rs11904205	2	235683864
849	AGAP1	rs112553777	2	235684007
850	AGAP1	rs138374837	2	235684264
851	AGAP1	rs148470517	2	235684639
852	AGAP1	rs115168416	2	235685004
853	AGAP1	rs113994271	2	235685045
854	AGAP1	rs113900261	2	235686686
855	AGAP1	rs10188236	2	235687290
856	AGAP1	rs4663614	2	235687697
857	AGAP1	rs182234930	2	235687721
858	AGAP1	rs138097946	2	235687792
859	AGAP1	rs55857354	2	235687856
860	AGAP1	rs112722396	2	235687969
861	AGAP1	rs147201472	2	235687989
862	AGAP1	rs62189237	2	235688361
863	AGAP1	rs12473494	2	235688551
864	AGAP1	rs12472761	2	235688806
865	AGAP1	rs111648004	2	235689152
866	AGAP1	rs77350724	2	235689435
867	AGAP1	rs115967471	2	235690904
868	AGAP1	rs112836776	2	235691252
869	AGAP1	rs78398547	2	235691355
870	AGAP1	rs112185596	2	235691382
871	AGAP1	rs67655963	2	235691397
872	AGAP1	rs79253250	2	235691439
873	AGAP1	rs75809421	2	235691564
874	AGAP1	rs62189238	2	235691727
875	AGAP1	rs72975205	2	235691903
876	AGAP1	rs62189239	2	235692300
877	AGAP1	rs6729585	2	235692539
878	AGAP1	rs77975954	2	235692916
879	AGAP1	rs115165749	2	235693031
880	AGAP1	rs113572820	2	235693274
881	AGAP1	rs12692177	2	235694117
882	AGAP1	rs150317584	2	235694206
883	AGAP1	rs182220767	2	235694262
884	AGAP1	rs141950621	2	235694346
885	AGAP1	rs115726759	2	235695293
886	AGAP1	rs112928859	2	235696139
887	AGAP1	rs7585456	2	235696599
888	AGAP1	rs7582578	2	235696684
889	AGAP1	rs76268535	2	235696757
890	AGAP1	rs61054933	2	235696872
891	AGAP1	rs12992033	2	235697137
892	AGAP1	rs138060003	2	235697290
893	AGAP1	rs114242393	2	235697564
894	AGAP1	rs73124447	2	235698143
895	AGAP1	rs73124449	2	235698154
896	AGAP1	rs116065647	2	235698171
897	AGAP1	rs73124451	2	235698348
898	AGAP1	rs75899622	2	235698378
899	AGAP1	rs7592683	2	235698434
900	AGAP1	rs60182148	2	235698654
901	AGAP1	rs56020349	2	235698692
902	AGAP1	rs113845232	2	235698856
903	AGAP1	rs59063622	2	235698941
904	AGAP1	rs73999039	2	235699134
905	AGAP1	rs75343651	2	235699222
906	AGAP1	rs13392386	2	235699223
907	AGAP1	rs1881191	2	235699279
908	AGAP1	rs6748004	2	235699949
909	AGAP1	rs73124457	2	235700106
910	AGAP1	rs10202205	2	235700804
911	AGAP1	rs116121295	2	235700840
912	AGAP1	rs58942192	2	235700909
913	AGAP1	rs116524234	2	235701141
914	AGAP1	rs73124462	2	235701294
915	AGAP1	rs73124464	2	235701328
916	AGAP1	rs1018314	2	235701482
917	AGAP1	rs185842556	2	235701756
918	AGAP1	rs35682186	2	235701757
919	AGAP1	rs115538753	2	235702148
920	AGAP1	rs56037650	2	235702169
921	AGAP1	rs2675120	2	235702394
922	AGAP1	rs10190985	2	235702510
923	AGAP1	rs10166654	2	235702618
924	AGAP1	rs7585267	2	235702653
925	AGAP1	rs77339449	2	235702680
926	AGAP1	rs7585367	2	235702703
927	AGAP1	rs7585376	2	235702705
928	AGAP1	rs80289072	2	235702869
929	AGAP1	rs13413814	2	235703075
930	AGAP1	rs11897045	2	235703309
931	AGAP1	rs190776648	2	235703680
932	AGAP1	rs191806623	2	235703735
933	AGAP1	rs7575489	2	235703756
934	AGAP1	rs7601161	2	235703804
935	AGAP1	rs11676380	2	235703807
936	AGAP1	rs7601168	2	235703815
937	AGAP1	rs10209202	2	235703860
938	AGAP1	rs1568067	2	235703953
939	AGAP1	rs10211668	2	235703964
940	AGAP1	rs10197271	2	235704099
941	AGAP1	rs191181222	2	235704101
942	AGAP1	rs1568068	2	235704120
943	AGAP1	rs1710819	2	235704208
944	AGAP1	rs10164722	2	235704278
945	AGAP1	rs10209486	2	235704308
946	AGAP1	rs115042990	2	235704344
947	AGAP1	rs13417766	2	235704421
948	AGAP1	rs113024720	2	235704504
949	AGAP1	rs113567233	2	235704522
950	AGAP1	rs60788352	2	235704554
951	AGAP1	rs111277249	2	235704596
952	AGAP1	rs55730807	2	235704601
953	AGAP1	rs56201314	2	235704741
954	AGAP1	rs78824053	2	235704811
955	AGAP1	rs76135653	2	235704812
956	AGAP1	rs10173638	2	235704833
957	AGAP1	rs73124478	2	235704848
958	AGAP1	rs2675121	2	235705068
959	AGAP1	rs2675122	2	235705102
960	AGAP1	rs6747188	2	235705268
961	AGAP1	rs6732802	2	235705294
962	AGAP1	rs13389509	2	235705985
963	AGAP1	rs2696404	2	235706186
964	AGAP1	rs73124482	2	235706201
965	AGAP1	rs73124485	2	235706241
966	AGAP1	rs112685960	2	235706369
967	AGAP1	rs60589135	2	235706470
968	AGAP1	rs58648491	2	235706493
969	AGAP1	rs62189244	2	235706508
970	AGAP1	rs61369601	2	235706522
971	AGAP1	rs11692525	2	235706636
972	AGAP1	rs79880264	2	235706748
973	AGAP1	rs73124487	2	235706771
974	AGAP1	rs115662872	2	235706854
975	AGAP1	rs73124489	2	235706913
976	AGAP1	rs73124492	2	235706917
977	AGAP1	rs1040181	2	235706967
978	AGAP1	rs1040182	2	235706977
979	AGAP1	rs58073088	2	235707074
980	AGAP1	rs60995938	2	235707095
981	AGAP1	rs79841226	2	235707250
982	AGAP1	rs73124494	2	235707402
983	AGAP1	rs115670123	2	235707504
984	AGAP1	rs11677564	2	235707586
985	AGAP1	rs113472526	2	235707626
986	AGAP1	rs73124497	2	235707726
987	AGAP1	rs115728228	2	235707743
988	AGAP1	rs73996316	2	235707755
989	AGAP1	rs73124498	2	235707848
990	AGAP1	rs73124502	2	235707891
991	AGAP1	rs73996320	2	235707937
992	AGAP1	rs73996322	2	235707939
993	AGAP1	rs10210398	2	235708069
994	AGAP1	rs6431398	2	235708289
995	AGAP1	rs10210682	2	235708352
996	AGAP1	rs72975223	2	235708434
997	AGAP1	rs10186625	2	235708467
998	AGAP1	rs78512930	2	235708775
999	AGAP1	rs6760092	2	235708779
1000	AGAP1	rs10211205	2	235708821
1001	AGAP1	rs3754671	2	235708937
1002	AGAP1	rs3754670	2	235708950
1003	AGAP1	rs3754669	2	235709091
1004	AGAP1	rs55924916	2	235709092
1005	AGAP1	rs115680140	2	235709137
1006	AGAP1	rs8178995	2	235709224
1007	AGAP1	rs13022599	2	235709424
1008	AGAP1	rs73996331	2	235709515
1009	AGAP1	rs10190094	2	235709581
1010	AGAP1	rs3820781	2	235709601
1011	AGAP1	rs10181993	2	235709743
1012	AGAP1	rs3820780	2	235709751
1013	AGAP1	rs3820779	2	235709780
1014	AGAP1	rs34689058	2	235709849
1015	AGAP1	rs58662523	2	235709854
1016	AGAP1	rs1568069	2	235709997
1017	AGAP1	rs73996332	2	235710065
1018	AGAP1	rs150443435	2	235710143
1019	AGAP1	rs2696414	2	235710196
1020	AGAP1	rs76005824	2	235710295
1021	AGAP1	rs2138497	2	235710410
1022	AGAP1	rs2138498	2	235710521
1023	AGAP1	rs3768969	2	235710740
1024	AGAP1	rs75548872	2	235711068
1025	AGAP1	rs139998778	2	235711509
1026	AGAP1	rs10170922	2	235711660
1027	AGAP1	rs116332463	2	235711699
1028	AGAP1	rs79279863	2	235712312
1029	AGAP1	rs10171822	2	235712771
1030	AGAP1	rs74996111	2	235712852
1031	AGAP1	rs28641563	2	235713191
1032	AGAP1	rs111994148	2	235713943
1033	AGAP1	rs10177821	2	235714044
1034	AGAP1	rs143934065	2	235714294
1035	AGAP1	rs10188999	2	235714404
1036	AGAP1	rs73996333	2	235714531
1037	AGAP1	rs115884196	2	235714699
1038	AGAP1	rs10183478	2	235714913
1039	AGAP1	rs6751902	2	235715509
1040	AGAP1	rs75230944	2	235715612
1041	AGAP1	rs58655245	2	235715727
1042	AGAP1	rs114360118	2	235716044
1043	AGAP1	rs73996334	2	235716452
1044	AGAP1	rs79012999	2	235716640
1045	AGAP1	rs73996335	2	235716814
1046	AGAP1	rs144553297	2	235716818
1047	AGAP1	rs57296798	2	235717226
1048	AGAP1	rs151292191	2	235717355
1049	AGAP1	rs11894308	2	235717500
1050	AGAP1	rs368293540	2	235717514
1051	AGAP1	rs1728289	2	235718899
1052	AGAP1	rs3768968	2	235719247
1053	AGAP1	rs72975234	2	235719393
1054	AGAP1	rs151169604	2	235720008
1055	AGAP1	rs113130071	2	235721219
1056	AGAP1	rs2675123	2	235722364
1057	AGAP1	rs2675124	2	235722395
1058	AGAP1	rs74514740	2	235722439
1059	AGAP1	rs73996337	2	235723682
1060	AGAP1	rs1516279	2	235724357
1061	AGAP1	rs115600887	2	235724741
1062	AGAP1	rs116726654	2	235725541
1063	AGAP1	rs13429153	2	235725554
1064	AGAP1	rs1631149	2	235726729
1065	AGAP1	rs73996338	2	235726741
1066	AGAP1	rs11895896	2	235727311
1067	AGAP1	rs13424533	2	235727379
1068	AGAP1	rs115969261	2	235728126
1069	AGAP1	rs10170594	2	235728242
1070	AGAP1	rs2696418	2	235728342
1071	AGAP1	rs76188767	2	235728643
1072	AGAP1	rs115357934	2	235728879
1073	AGAP1	rs57502979	2	235728924
1074	AGAP1	rs1710829	2	235730011
1075	AGAP1	rs116112296	2	235730270
1076	AGAP1	rs4663615	2	235731827
1077	AGAP1	rs2675144	2	235732834
1078	AGAP1	rs3820778	2	235732888
1079	AGAP1	rs147113960	2	235733307
1080	AGAP1	rs7588989	2	235733776
1081	AGAP1	rs144618465	2	235734545
1082	AGAP1	rs72975243	2	235735424
1083	AGAP1	rs74599366	2	235735523
1084	AGAP1	rs77592367	2	235735586
1085	AGAP1	rs112918721	2	235735644
1086	AGAP1	rs144700233	2	235735741
1087	AGAP1	rs77571299	2	235736120
1088	AGAP1	rs116752698	2	235736137
1089	AGAP1	rs1018313	2	235736370
1090	AGAP1	rs60096867	2	235737636
1091	AGAP1	rs115917601	2	235737729
1092	AGAP1	rs77985546	2	235738880
1093	AGAP1	rs73996340	2	235739261
1094	AGAP1	rs115178302	2	235739357
1095	AGAP1	rs2675143	2	235739643
1096	AGAP1	rs114354744	2	235739682
1097	AGAP1	rs146396295	2	235740893
1098	AGAP1	rs74486095	2	235742876
1099	AGAP1	rs144489040	2	235743131
1100	AGAP1	rs146135194	2	235743367
1101	AGAP1	rs150959351	2	235743459
1102	AGAP1	rs73996341	2	235744381
1103	AGAP1	rs190197373	2	235745864
1104	AGAP1	rs11677477	2	235746300
1105	AGAP1	rs2696398	2	235746507
1106	AGAP1	rs57341615	2	235746763
1107	AGAP1	rs3738996	2	235746881
1108	AGAP1	rs115720037	2	235747735
1109	AGAP1	rs11691248	2	235747933
1110	AGAP1	rs116469609	2	235747943
1111	AGAP1	rs145688516	2	235748038
1112	AGAP1	rs1710828	2	235748611
1113	AGAP1	rs1728286	2	235749413
1114	AGAP1	rs188043694	2	235749537
1115	AGAP1	rs73996343	2	235752142
1116	AGAP1	rs4663616	2	235752233
1117	AGAP1	rs11898736	2	235752498
1118	AGAP1	rs77476758	2	235752508
1119	AGAP1	rs73996344	2	235752579
1120	AGAP1	rs144107272	2	235753466
1121	AGAP1	rs141320274	2	235753547
1122	AGAP1	rs57986660	2	235753847
1123	AGAP1	rs186834094	2	235754636
1124	AGAP1	rs34198201	2	235755191
1125	AGAP1	rs1728288	2	235756626
1126	AGAP1	rs150711048	2	235757305
1127	AGAP1	rs77216152	2	235757638
1128	AGAP1	rs73996349	2	235758145
1129	AGAP1	rs73996350	2	235758157
1130	AGAP1	rs73996352	2	235758322
1131	AGAP1	rs73996353	2	235758416
1132	AGAP1	rs73996354	2	235758624
1133	AGAP1	rs13415323	2	235758689
1134	AGAP1	rs73996355	2	235758714
1135	AGAP1	rs116751631	2	235758761
1136	AGAP1	rs80233852	2	235758778
1137	AGAP1	rs114938198	2	235758792
1138	AGAP1	rs115597816	2	235758856
1139	AGAP1	rs79464809	2	235759091
1140	AGAP1	rs113550914	2	235759238
1141	AGAP1	rs79387330	2	235759368
1142	AGAP1	rs113138487	2	235759370
1143	AGAP1	rs55642639	2	235759375
1144	AGAP1	rs78032286	2	235759389
1145	AGAP1	rs146033967	2	235759419
1146	AGAP1	rs75132209	2	235759480
1147	AGAP1	rs73996357	2	235759519
1148	AGAP1	rs73996358	2	235759525
1149	AGAP1	rs73996359	2	235759751
1150	AGAP1	rs1728291	2	235759993
1151	AGAP1	rs77344954	2	235760001
1152	AGAP1	rs1710827	2	235760075
1153	AGAP1	rs2696393	2	235760408
1154	AGAP1	rs2696394	2	235760458
1155	AGAP1	rs2696395	2	235760541
1156	AGAP1	rs2696396	2	235760567
1157	AGAP1	rs112892497	2	235760720
1158	AGAP1	rs78888561	2	235760885
1159	AGAP1	rs2675142	2	235760893
1160	AGAP1	rs2696397	2	235761152
1161	AGAP1	rs72975262	2	235761181
1162	AGAP1	rs72975265	2	235761193
1163	AGAP1	rs12469618	2	235761286
1164	AGAP1	rs12469659	2	235761386
1165	AGAP1	rs145352630	2	235761490
1166	AGAP1	rs6714660	2	235761751
1167	AGAP1	rs6715112	2	235762291
1168	AGAP1	rs6718263	2	235762346
1169	AGAP1	rs190503377	2	235762438
1170	AGAP1	rs2696403	2	235762545
1171	AGAP1	rs2696402	2	235762631
1172	AGAP1	rs2696401	2	235762649
1173	AGAP1	rs2675141	2	235762858
1174	AGAP1	rs3896943	2	235762881
1175	AGAP1	rs13408802	2	235762974
1176	AGAP1	rs938492	2	235762994
1177	AGAP1	rs144570111	2	235763000
1178	AGAP1	rs938491	2	235763051
1179	AGAP1	rs3902825	2	235763147
1180	AGAP1	rs2696405	2	235763461
1181	AGAP1	rs2696406	2	235763592
1182	AGAP1	rs2696407	2	235763617
1183	AGAP1	rs73996361	2	235763897
1184	AGAP1	rs2675139	2	235764070
1185	AGAP1	rs2696410	2	235764168
1186	AGAP1	rs2675138	2	235764316
1187	AGAP1	rs2675137	2	235764319
1188	AGAP1	rs2675136	2	235764446
1189	AGAP1	rs2675135	2	235764535
1190	AGAP1	rs35875609	2	235764678
1191	AGAP1	rs190658312	2	235764687
1192	AGAP1	rs6712556	2	235765405
1193	AGAP1	rs6712558	2	235765410
1194	AGAP1	rs140882811	2	235765745
1195	AGAP1	rs2675134	2	235765759
1196	AGAP1	rs2675133	2	235766293
1197	AGAP1	rs2696386	2	235766386
1198	AGAP1	rs2696387	2	235766437
1199	AGAP1	rs78957487	2	235766584
1200	AGAP1	rs13034294	2	235766785
1201	AGAP1	rs147185064	2	235767001
1202	AGAP1	rs2675132	2	235767017
1203	AGAP1	rs2675131	2	235767376
1204	AGAP1	rs2696388	2	235767449
1205	AGAP1	rs2675130	2	235767463
1206	AGAP1	rs2696389	2	235767674
1207	AGAP1	rs11895678	2	235767764
1208	AGAP1	rs2675129	2	235767933
1209	AGAP1	rs2696391	2	235768051
1210	AGAP1	rs143091792	2	235768089
1211	AGAP1	rs61565358	2	235768361
1212	AGAP1	rs114338579	2	235768399
1213	AGAP1	rs77949776	2	235768580
1214	AGAP1	rs139538241	2	235768667
1215	AGAP1	rs77445020	2	235768687
1216	AGAP1	rs2696392	2	235768703
1217	AGAP1	rs36085740	2	235768839
1218	AGAP1	rs72975300	2	235768992
1219	AGAP1	rs77585091	2	235769155
1220	AGAP1	rs6728562	2	235769163
1221	AGAP1	rs2675128	2	235769186
1222	AGAP1	rs7604955	2	235769854
1223	AGAP1	rs115778014	2	235769937
1224	AGAP1	rs1728290	2	235770055
1225	AGAP1	rs3108497	2	235770107
1226	AGAP1	rs1710825	2	235770113
1227	AGAP1	rs151015732	2	235770208
1228	AGAP1	rs55907328	2	235770215
1229	AGAP1	rs115328476	2	235770275
1230	AGAP1	rs55749012	2	235770414
1231	AGAP1	rs55797253	2	235770424
1232	AGAP1	rs3108498	2	235770556
1233	AGAP1	rs1710823	2	235770799
1234	AGAP1	rs116645753	2	235770817
1235	AGAP1	rs1710822	2	235770941
1236	AGAP1	rs114746423	2	235771213
1237	AGAP1	rs2675127	2	235771439
1238	AGAP1	rs2675126	2	235771481
1239	AGAP1	rs2675125	2	235771604
1240	AGAP1	rs114217559	2	235771707
1241	AGAP1	rs114875005	2	235771714
1242	AGAP1	rs60795232	2	235771831
1243	AGAP1	rs55926594	2	235771837
1244	AGAP1	rs56071605	2	235771871
1245	AGAP1	rs146378887	2	235771985
1246	AGAP1	rs115957313	2	235772046
1247	AGAP1	rs139700704	2	235772058
1248	AGAP1	rs3108499	2	235772297
1249	AGAP1	rs3106791	2	235772311
1250	AGAP1	rs3106792	2	235772644
1251	AGAP1	rs3108500	2	235772764
1252	AGAP1	rs3108501	2	235772819
1253	AGAP1	rs72977127	2	235773026
1254	AGAP1	rs2696413	2	235773215
1255	AGAP1	rs35626060	2	235773799
1256	AGAP1	rs12466588	2	235783593
1257	AGAP1	rs72981192	2	235783820
1258	AGAP1	rs59832814	2	235785071
1259	AGAP1	rs74318582	2	235785689
1260	AGAP1	rs56009264	2	235785795
1261	AGAP1	rs77557472	2	235785953
1262	AGAP1	rs146959893	2	235785979
1263	AGAP1	rs12469834	2	235786021
1264	AGAP1	rs139650493	2	235786229
1265	AGAP1	rs73996383	2	235786297
1266	AGAP1	rs76737174	2	235786374
1267	AGAP1	rs114772156	2	235786393
1268	AGAP1	rs79730390	2	235786553
1269	AGAP1	rs57957542	2	235786604
1270	AGAP1	rs76498506	2	235786605
1271	AGAP1	rs61499079	2	235786796
1272	AGAP1	rs79455620	2	235787043
1273	AGAP1	rs79142678	2	235787136
1274	AGAP1	rs1878155	2	235787191
1275	AGAP1	rs115204766	2	235787262
1276	AGAP1	rs115947038	2	235787475
1277	AGAP1	rs116230136	2	235787513
1278	AGAP1	rs12472982	2	235788017
1279	AGAP1	rs12472150	2	235788046
1280	AGAP1	rs115499188	2	235788055
1281	AGAP1	rs56329604	2	235788219
1282	AGAP1	rs72983003	2	235788414
1283	AGAP1	rs72983005	2	235788470
1284	AGAP1	rs72983007	2	235788620
1285	AGAP1	rs72983009	2	235788683
1286	AGAP1	rs74813103	2	235788831
1287	AGAP1	rs72983012	2	235788850
1288	AGAP1	rs184009027	2	235789017
1289	AGAP1	rs142553815	2	235789066
1290	AGAP1	rs12469161	2	235789282
1291	AGAP1	rs12469185	2	235789304
1292	AGAP1	rs149479651	2	235789421
1293	AGAP1	rs12474276	2	235789567
1294	AGAP1	rs185170738	2	235789571
1295	AGAP1	rs79518638	2	235789610
1296	AGAP1	rs56062711	2	235789771
1297	AGAP1	rs55936237	2	235789837
1298	AGAP1	rs114412285	2	235790060
1299	AGAP1	rs72983019	2	235790228
1300	AGAP1	rs72983022	2	235790405
1301	AGAP1	rs12470463	2	235790602
1302	AGAP1	rs12475524	2	235790748
1303	AGAP1	rs12474606	2	235790762
1304	AGAP1	rs12470496	2	235790784
1305	AGAP1	rs55658732	2	235790836
1306	AGAP1	rs12474630	2	235790851
1307	AGAP1	rs55881123	2	235790934
1308	AGAP1	rs72983030	2	235791261
1309	AGAP1	rs72983032	2	235791270
1310	AGAP1	rs114173796	2	235791338
1311	AGAP1	rs73996398	2	235791390
1312	AGAP1	rs55658680	2	235791533
1313	AGAP1	rs56711522	2	235791696
1314	AGAP1	rs115949359	2	235791833
1315	AGAP1	rs75180882	2	235791859
1316	AGAP1	rs55752438	2	235791867
1317	AGAP1	rs115827471	2	235791922
1318	AGAP1	rs56218577	2	235791927
1319	AGAP1	rs12471567	2	235792176
1320	AGAP1	rs114947234	2	235792240
1321	AGAP1	rs12692179	2	235792383
1322	AGAP1	rs11685098	2	235792477
1323	AGAP1	rs140241564	2	235792522
1324	AGAP1	rs76236529	2	235792684
1325	AGAP1	rs73998904	2	235793106
1326	AGAP1	rs58078678	2	235793655
1327	AGAP1	rs57787049	2	235793715
1328	AGAP1	rs61490617	2	235793740
1329	AGAP1	rs57745031	2	235793776
1330	AGAP1	rs56073691	2	235793823
1331	AGAP1	rs73998914	2	235793893
1332	AGAP1	rs141062007	2	235794060
1333	AGAP1	rs73998916	2	235794263
1334	AGAP1	rs73998917	2	235794390
1335	AGAP1	rs79263834	2	235794417
1336	AGAP1	rs137883188	2	235794722
1337	AGAP1	rs74387230	2	235794760
1338	AGAP1	rs75070834	2	235795174
1339	AGAP1	rs114956230	2	235795256
1340	AGAP1	rs75621760	2	235795326
1341	AGAP1	rs73998918	2	235795484
1342	AGAP1	rs61223934	2	235795810
1343	AGAP1	rs114860300	2	235795812
1344	AGAP1	rs4471841	2	235795957
1345	AGAP1	rs4467219	2	235796059
1346	AGAP1	rs4078176	2	235796167
1347	AGAP1	rs73998919	2	235796305
1348	AGAP1	rs1546630	2	235796492
1349	AGAP1	rs150908254	2	235797142
1350	AGAP1	rs73998920	2	235798499
1351	AGAP1	rs146602331	2	235798553
1352	AGAP1	rs35460790	2	235798796
1353	AGAP1	rs78452782	2	235798923
1354	AGAP1	rs111267163	2	235799246
1355	AGAP1	rs2292707	2	235799251
1356	AGAP1	rs112968637	2	235799444
1357	AGAP1	rs2292708	2	235799521
1358	AGAP1	rs73998921	2	235799560
1359	AGAP1	rs77948673	2	235800078
1360	AGAP1	rs115741685	2	235800118
1361	AGAP1	rs13394761	2	235800130
1362	AGAP1	rs6760477	2	235800478
1363	AGAP1	rs115667191	2	235800578
1364	AGAP1	rs115989078	2	235800830
1365	AGAP1	rs114754438	2	235800937
1366	AGAP1	rs73998922	2	235801599
1367	AGAP1	rs73998924	2	235801714
1368	AGAP1	rs13430857	2	235801718
1369	AGAP1	rs77585311	2	235801804
1370	AGAP1	rs72983052	2	235802140
1371	AGAP1	rs115196405	2	235802298
1372	AGAP1	rs2317003	2	235804041
1373	AGAP1	rs73998926	2	235804119
1374	AGAP1	rs6728105	2	235804870
1375	AGAP1	rs12464260	2	235805139
1376	AGAP1	rs114955116	2	235805155
1377	AGAP1	rs139002451	2	235805200
1378	AGAP1	rs77069909	2	235805489
1379	AGAP1	rs189574039	2	235805556
1380	AGAP1	rs148649238	2	235805745
1381	AGAP1	rs76190566	2	235805998
1382	AGAP1	rs73998927	2	235806386
1383	AGAP1	rs57800289	2	235806430
1384	AGAP1	rs12476606	2	235806527
1385	AGAP1	rs12465465	2	235806537
1386	AGAP1	rs76501190	2	235806556
1387	AGAP1	rs58223052	2	235806704
1388	AGAP1	rs116667345	2	235806759
1389	AGAP1	rs8178996	2	235807361
1390	AGAP1	rs41269843	2	235807430
1391	AGAP1	rs925809	2	235808198
1392	AGAP1	rs7565206	2	235808356
1393	AGAP1	rs6714199	2	235808410
1394	AGAP1	rs140650489	2	235808601
1395	AGAP1	rs78031107	2	235808664
1396	AGAP1	rs13031248	2	235808764
1397	AGAP1	rs10929147	2	235808961
1398	AGAP1	rs10929148	2	235809304
1399	AGAP1	rs55962028	2	235809444
1400	AGAP1	rs10178156	2	235809464
1401	AGAP1	rs115981094	2	235809612
1402	AGAP1	rs72983061	2	235809657
1403	AGAP1	rs73998929	2	235809944
1404	AGAP1	rs73998930	2	235810278
1405	AGAP1	rs59323177	2	235810351
1406	AGAP1	rs115271056	2	235810519
1407	AGAP1	rs73126451	2	235810563
1408	AGAP1	rs13412266	2	235810642
1409	AGAP1	rs12616076	2	235810657
1410	AGAP1	rs201144969	2	235810836
1411	AGAP1	rs6751867	2	235811202
1412	AGAP1	rs6748919	2	235811357
1413	AGAP1	rs374297554	2	235811692
1414	AGAP1	rs62190878	2	235811925
1415	AGAP1	rs13388161	2	235811998
1416	AGAP1	rs73998939	2	235812050
1417	AGAP1	rs13391204	2	235812365
1418	AGAP1	rs72983078	2	235812457
1419	AGAP1	rs73998941	2	235812522
1420	AGAP1	rs75454331	2	235812549
1421	AGAP1	rs73998942	2	235812741
1422	AGAP1	rs79881469	2	235813480
1423	AGAP1	rs62190879	2	235813958
1424	AGAP1	rs73998943	2	235814040
1425	AGAP1	rs967373	2	235814351
1426	AGAP1	rs183397385	2	235815310
1427	AGAP1	rs73998944	2	235815503
1428	AGAP1	rs76628895	2	235815689
1429	AGAP1	rs116784879	2	235815906
1430	AGAP1	rs73998945	2	235815971
1431	AGAP1	rs12473447	2	235816041
1432	AGAP1	rs115712173	2	235816156
1433	AGAP1	rs112502024	2	235816216
1434	AGAP1	rs111265381	2	235816325
1435	AGAP1	rs6754624	2	235816431
1436	AGAP1	rs112822525	2	235816535
1437	AGAP1	rs116052535	2	235816628
1438	AGAP1	rs116383145	2	235816656
1439	AGAP1	rs145598565	2	235816673
1440	AGAP1	rs73998946	2	235817165
1441	AGAP1	rs78659719	2	235817348
1442	AGAP1	rs72983080	2	235817416
1443	AGAP1	rs10192532	2	235817950
1444	AGAP1	rs137963737	2	235818036
1445	AGAP1	rs73998947	2	235818238
1446	AGAP1	rs79864494	2	235818510
1447	AGAP1	rs72983086	2	235819144
1448	AGAP1	rs62190880	2	235819403
1449	AGAP1	rs12469191	2	235819469
1450	AGAP1	rs78287987	2	235819553
1451	AGAP1	rs73998948	2	235819798
1452	AGAP1	rs12470185	2	235819895
1453	AGAP1	rs116567966	2	235820199
1454	AGAP1	rs59396721	2	235820735
1455	AGAP1	rs34077208	2	235821292
1456	AGAP1	rs72983090	2	235822652
1457	AGAP1	rs952608	2	235822979
1458	AGAP1	rs140242454	2	235823332
1459	AGAP1	rs77996592	2	235823354
1460	AGAP1	rs180958439	2	235825364
1461	AGAP1	rs883521	2	235825568
1462	AGAP1	rs13428356	2	235825858
1463	AGAP1	rs115461880	2	235826479
1464	AGAP1	rs139184706	2	235826517
1465	AGAP1	rs183265935	2	235826562
1466	AGAP1	rs116658814	2	235827025
1467	AGAP1	rs62190881	2	235827439
1468	AGAP1	rs62190882	2	235827708
1469	AGAP1	rs12472411	2	235827709
1470	AGAP1	rs12477443	2	235827828
1471	AGAP1	rs12478435	2	235828488
1472	AGAP1	rs57731076	2	235828517
1473	AGAP1	rs61133539	2	235828685
1474	AGAP1	rs58685265	2	235828797
1475	AGAP1	rs180839637	2	235829082
1476	AGAP1	rs12463421	2	235829218
1477	AGAP1	rs13391170	2	235829278
1478	AGAP1	rs59609299	2	235829295
1479	AGAP1	rs12463531	2	235829506
1480	AGAP1	rs146397848	2	235829793
1481	AGAP1	rs73998949	2	235829811
1482	AGAP1	rs73998950	2	235830176
1483	AGAP1	rs79671125	2	235830714
1484	AGAP1	rs78542546	2	235830797
1485	AGAP1	rs3795893	2	235831025
1486	AGAP1	rs75190748	2	235831429
1487	AGAP1	rs2138494	2	235831447
1488	AGAP1	rs79070804	2	235832266
1489	AGAP1	rs77103571	2	235832502
1490	AGAP1	rs192785708	2	235832892
1491	AGAP1	rs184230484	2	235832893
1492	AGAP1	rs114423633	2	235832939
1493	AGAP1	rs181306070	2	235833073
1494	AGAP1	rs139218109	2	235833116
1495	AGAP1	rs116493373	2	235833167
1496	AGAP1	rs908443	2	235833243
1497	AGAP1	rs908444	2	235833536
1498	AGAP1	rs62190887	2	235833664
1499	AGAP1	rs79333384	2	235833671
1500	AGAP1	rs4061072	2	235833762
1501	AGAP1	rs3934696	2	235834176
1502	AGAP1	rs76957179	2	235834602
1503	AGAP1	rs1110084	2	235834824
1504	AGAP1	rs908445	2	235834843
1505	AGAP1	rs78836245	2	235835027
1506	AGAP1	rs78417388	2	235835287
1507	AGAP1	rs139577106	2	235835413
1508	AGAP1	rs79250950	2	235835707
1509	AGAP1	rs4663617	2	235835981
1510	AGAP1	rs115704367	2	235836440
1511	AGAP1	rs77922042	2	235836745
1512	AGAP1	rs13022523	2	235836996
1513	AGAP1	rs76364179	2	235837833
1514	AGAP1	rs115589131	2	235838055
1515	AGAP1	rs142748875	2	235838128
1516	AGAP1	rs75767136	2	235838195
1517	AGAP1	rs76809054	2	235838369
1518	AGAP1	rs4663618	2	235838484
1519	AGAP1	rs6717724	2	235838996
1520	AGAP1	rs80324398	2	235839603
1521	AGAP1	rs4663619	2	235839621
1522	AGAP1	rs13412150	2	235840611
1523	AGAP1	rs12692180	2	235840630
1524	AGAP1	rs146706683	2	235840971
1525	AGAP1	rs13396196	2	235841232
1526	AGAP1	rs116542676	2	235841495
1527	AGAP1	rs1001423	2	235841502
1528	AGAP1	rs1533432	2	235841890
1529	AGAP1	rs75254441	2	235842248
1530	AGAP1	rs79387497	2	235842412
1531	AGAP1	rs76768023	2	235842441
1532	AGAP1	rs77806711	2	235842576
1533	AGAP1	rs151246587	2	235842790
1534	AGAP1	rs114120206	2	235843298
1535	AGAP1	rs2176237	2	235843947
1536	AGAP1	rs78756147	2	235844136
1537	AGAP1	rs77663902	2	235844383
1538	AGAP1	rs66610954	2	235844394
1539	AGAP1	rs75454499	2	235844751
1540	AGAP1	rs77249655	2	235844848
1541	AGAP1	rs68016591	2	235845025
1542	AGAP1	rs56849698	2	235845611
1543	AGAP1	rs183224397	2	235845626
1544	AGAP1	rs74366015	2	235845754
1545	AGAP1	rs76566530	2	235846298
1546	AGAP1	rs80118247	2	235846339
1547	AGAP1	rs150804088	2	235846428
1548	AGAP1	rs78494357	2	235846487
1549	AGAP1	rs2317002	2	235846627
1550	AGAP1	rs1106710	2	235847161
1551	AGAP1	rs62190888	2	235847175
1552	AGAP1	rs62190889	2	235847224
1553	AGAP1	rs4663620	2	235847751
1554	AGAP1	rs4663210	2	235847959
1555	AGAP1	rs4663211	2	235848043
1556	AGAP1	rs144709296	2	235848082
1557	AGAP1	rs79543214	2	235848086
1558	AGAP1	rs76952375	2	235848954
1559	AGAP1	rs908450	2	235849777
1560	AGAP1	rs908449	2	235849896
1561	AGAP1	rs12692181	2	235850527
1562	AGAP1	rs13388176	2	235850921
1563	AGAP1	rs73998959	2	235850956
1564	AGAP1	rs12998378	2	235851062
1565	AGAP1	rs10193284	2	235851207
1566	AGAP1	rs12469556	2	235851440
1567	AGAP1	rs76563253	2	235851970
1568	AGAP1	rs79255262	2	235852116
1569	AGAP1	rs13006916	2	235852751
1570	AGAP1	rs114570849	2	235853226
1571	AGAP1	rs4632286	2	235853659
1572	AGAP1	rs140188952	2	235854109
1573	AGAP1	rs4414632	2	235854170
1574	AGAP1	rs4625852	2	235854206
1575	AGAP1	rs76799321	2	235855569
1576	AGAP1	rs143542262	2	235855977
1577	AGAP1	rs62190890	2	235856382
1578	AGAP1	rs115058302	2	235856559
1579	AGAP1	rs10202398	2	235857090
1580	AGAP1	rs62190910	2	235857152
1581	AGAP1	rs140729283	2	235857381
1582	AGAP1	rs116867748	2	235857411
1583	AGAP1	rs10205306	2	235857505
1584	AGAP1	rs10202922	2	235857603
1585	AGAP1	rs10208161	2	235858001
1586	AGAP1	rs10169296	2	235858180
1587	AGAP1	rs186683432	2	235858468
1588	AGAP1	rs4663621	2	235858698
1589	AGAP1	rs184589433	2	235858989
1590	AGAP1	rs140388049	2	235859054
1591	AGAP1	rs57363986	2	235859111
1592	AGAP1	rs185819908	2	235859400
1593	AGAP1	rs12474513	2	235859456
1594	AGAP1	rs13417914	2	235859865
1595	AGAP1	rs113559178	2	235859961
1596	AGAP1	rs79448828	2	235860087
1597	AGAP1	rs114527566	2	235860312
1598	AGAP1	rs7596079	2	235860604
1599	AGAP1	rs35318661	2	235860649
1600	AGAP1	rs6760708	2	235860814
1601	AGAP1	rs6709782	2	235861430
1602	AGAP1	rs183454500	2	235861508
1603	AGAP1	rs12473013	2	235861509
1604	AGAP1	rs12473014	2	235861526
1605	AGAP1	rs7576796	2	235862091
1606	AGAP1	rs13391146	2	235862170
1607	AGAP1	rs13416155	2	235862408
1608	AGAP1	rs60507206	2	235862635
1609	AGAP1	rs10929149	2	235862762
1610	AGAP1	rs139003212	2	235863560
1611	AGAP1	rs190481963	2	235863997
1612	AGAP1	rs139051728	2	235864384
1613	AGAP1	rs114987821	2	235864607
1614	AGAP1	rs144463819	2	235865116
1615	AGAP1	rs77329464	2	235865519
1616	AGAP1	rs115506086	2	235865622
1617	AGAP1	rs78554087	2	235865624
1618	AGAP1	rs114960035	2	235865882
1619	AGAP1	rs75845941	2	235866027
1620	AGAP1	rs138422700	2	235866144
1621	AGAP1	rs75636505	2	235866331
1622	AGAP1	rs58524866	2	235866357
1623	AGAP1	rs115738318	2	235867269
1624	AGAP1	rs6431400	2	235867724
1625	AGAP1	rs76031318	2	235868379
1626	AGAP1	rs114715478	2	235868510
1627	AGAP1	rs139690299	2	235868628
1628	AGAP1	rs4663212	2	235868648
1629	AGAP1	rs6741609	2	235868980
1630	AGAP1	rs12474196	2	235869238
1631	AGAP1	rs193117481	2	235869391
1632	AGAP1	rs183904240	2	235869461
1633	AGAP1	rs80282622	2	235869923
1634	AGAP1	rs12611993	2	235869927
1635	AGAP1	rs6759206	2	235870334
1636	AGAP1	rs76732686	2	235871306
1637	AGAP1	rs77014822	2	235871720
1638	AGAP1	rs75395855	2	235871787
1639	AGAP1	rs3820776	2	235871812
1640	AGAP1	rs76796659	2	235872169
1641	AGAP1	rs78809488	2	235872386
1642	AGAP1	rs139545470	2	235872997
1643	AGAP1	rs79799083	2	235873123
1644	AGAP1	rs77646494	2	235873286
1645	AGAP1	rs10168163	2	235873739
1646	AGAP1	rs7601694	2	235874020
1647	AGAP1	rs143368890	2	235874083
1648	AGAP1	rs111388544	2	235874296
1649	AGAP1	rs142718060	2	235874307
1650	AGAP1	rs2009033	2	235874330
1651	AGAP1	rs79979842	2	235874761
1652	AGAP1	rs79626011	2	235874861
1653	AGAP1	rs114819122	2	235874962
1654	AGAP1	rs62190912	2	235875040
1655	AGAP1	rs75064991	2	235875300
1656	AGAP1	rs76276861	2	235875551
1657	AGAP1	rs4663623	2	235876562
1658	AGAP1	rs4663624	2	235877370
1659	AGAP1	rs987071	2	235877441
1660	AGAP1	rs148987611	2	235877512
1661	AGAP1	rs58799461	2	235877629
1662	AGAP1	rs62190913	2	235878462
1663	AGAP1	rs61296042	2	235878819
1664	AGAP1	rs57189949	2	235878954
1665	AGAP1	rs13395570	2	235879246
1666	AGAP1	rs62190914	2	235879530
1667	AGAP1	rs13398832	2	235879694
1668	AGAP1	rs4663625	2	235879846
1669	AGAP1	rs115466433	2	235879925
1670	AGAP1	rs13410571	2	235880013
1671	AGAP1	rs77466117	2	235880057
1672	AGAP1	rs7562066	2	235880078
1673	AGAP1	rs13410684	2	235880168
1674	AGAP1	rs12992402	2	235880210
1675	AGAP1	rs12618620	2	235880307
1676	AGAP1	rs12994664	2	235880500
1677	AGAP1	rs12993521	2	235880694
1678	AGAP1	rs28395245	2	235880957
1679	AGAP1	rs12692182	2	235881070
1680	AGAP1	rs10166380	2	235881724
1681	AGAP1	rs10168947	2	235881733
1682	AGAP1	rs13014851	2	235881770
1683	AGAP1	rs116056738	2	235881844
1684	AGAP1	rs74739096	2	235881903
1685	AGAP1	rs4663626	2	235881986
1686	AGAP1	rs11692497	2	235882279
1687	AGAP1	rs13387477	2	235882316
1688	AGAP1	rs13387698	2	235882505
1689	AGAP1	rs10172366	2	235882739
1690	AGAP1	rs35062249	2	235882753
1691	AGAP1	rs13399472	2	235882770
1692	AGAP1	rs13425774	2	235882866
1693	AGAP1	rs13390669	2	235882987
1694	AGAP1	rs13393519	2	235883127
1695	AGAP1	rs74473231	2	235883227
1696	AGAP1	rs61676267	2	235883689
1697	AGAP1	rs6759513	2	235883951
1698	AGAP1	rs7426112	2	235884124
1699	AGAP1	rs7424279	2	235884125
1700	AGAP1	rs13010456	2	235884156
1701	AGAP1	rs10178509	2	235884193
1702	AGAP1	rs190636461	2	235884478
1703	AGAP1	rs182811800	2	235884513
1704	AGAP1	rs10929150	2	235884604
1705	AGAP1	rs35772117	2	235884745
1706	AGAP1	rs78399601	2	235884950
1707	AGAP1	rs114837893	2	235884995
1708	AGAP1	rs13017704	2	235885219
1709	AGAP1	rs79452822	2	235885325
1710	AGAP1	rs6431402	2	235885475
1711	AGAP1	rs78525342	2	235885908
1712	AGAP1	rs79911065	2	235885913
1713	AGAP1	rs111988195	2	235885926
1714	AGAP1	rs13401615	2	235886115
1715	AGAP1	rs58237811	2	235886297
1716	AGAP1	rs10929151	2	235886519
1717	AGAP1	rs75929808	2	235886630
1718	AGAP1	rs13025591	2	235886698
1719	AGAP1	rs201007665	2	235886897
1720	AGAP1	rs6714425	2	235886963
1721	AGAP1	rs11688841	2	235887156
1722	AGAP1	rs114114312	2	235887220
1723	AGAP1	rs74882256	2	235887357
1724	AGAP1	rs56955614	2	235887458
1725	AGAP1	rs58459747	2	235887856
1726	AGAP1	rs4663627	2	235887903
1727	AGAP1	rs4663628	2	235887955
1728	AGAP1	rs61629826	2	235888038
1729	AGAP1	rs75839212	2	235888065
1730	AGAP1	rs148549075	2	235888183
1731	AGAP1	rs115821316	2	235888321
1732	AGAP1	rs67327150	2	235888328
1733	AGAP1	rs76293227	2	235888332
1734	AGAP1	rs75584210	2	235888336
1735	AGAP1	rs7609140	2	235888478
1736	AGAP1	rs7569839	2	235888479
1737	AGAP1	rs7569927	2	235888548
1738	AGAP1	rs7609276	2	235888575
1739	AGAP1	rs190429625	2	235888659
1740	AGAP1	rs7572874	2	235888666
1741	AGAP1	rs115492607	2	235888753
1742	AGAP1	rs114725996	2	235888755
1743	AGAP1	rs79248422	2	235888765
1744	AGAP1	rs76875203	2	235889194
1745	AGAP1	rs11688131	2	235889241
1746	AGAP1	rs10192761	2	235889287
1747	AGAP1	rs10192764	2	235889288
1748	AGAP1	rs6431403	2	235889369
1749	AGAP1	rs7559822	2	235889427
1750	AGAP1	rs11681341	2	235889520
1751	AGAP1	rs7573651	2	235889533
1752	AGAP1	rs867592	2	235889542
1753	AGAP1	rs11687167	2	235889704
1754	AGAP1	rs1806955	2	235890208
1755	AGAP1	rs75693860	2	235891215
1756	AGAP1	rs79008299	2	235891356
1757	AGAP1	rs908442	2	235891518
1758	AGAP1	rs908441	2	235891746
1759	AGAP1	rs11676260	2	235891752
1760	AGAP1	rs11676301	2	235891810
1761	AGAP1	rs11687101	2	235891845
1762	AGAP1	rs11893818	2	235891956
1763	AGAP1	rs79705940	2	235893006
1764	AGAP1	rs6759988	2	235893123
1765	AGAP1	rs115281193	2	235893184
1766	AGAP1	rs4663629	2	235893227
1767	AGAP1	rs181139517	2	235893424
1768	AGAP1	rs78293578	2	235893484
1769	AGAP1	rs78060437	2	235893679
1770	AGAP1	rs4233624	2	235894090
1771	AGAP1	rs958661	2	235894285
1772	AGAP1	rs79331473	2	235895182
1773	AGAP1	rs115759953	2	235895283
1774	AGAP1	rs4663631	2	235895549
1775	AGAP1	rs74641261	2	235896036
1776	AGAP1	rs114776043	2	235896194
1777	AGAP1	rs12053275	2	235896314
1778	AGAP1	rs75337133	2	235896463
1779	AGAP1	rs11692292	2	235896919
1780	AGAP1	rs182255781	2	235897106
1781	AGAP1	rs13020312	2	235897234
1782	AGAP1	rs77659109	2	235897455
1783	AGAP1	rs10165640	2	235897719
1784	AGAP1	rs6737463	2	235897745
1785	AGAP1	rs2873334	2	235898040
1786	AGAP1	rs12994503	2	235898049
1787	AGAP1	rs116765815	2	235898564
1788	AGAP1	rs6738460	2	235898762
1789	AGAP1	rs79506517	2	235899112
1790	AGAP1	rs4663213	2	235899248
1791	AGAP1	rs141184967	2	235899313
1792	AGAP1	rs10460280	2	235899341
1793	AGAP1	rs72987019	2	235899637
1794	AGAP1	rs60802296	2	235900047
1795	AGAP1	rs62190916	2	235900088
1796	AGAP1	rs58398486	2	235900262
1797	AGAP1	rs114715385	2	235900299
1798	AGAP1	rs58777654	2	235900393
1799	AGAP1	rs138556835	2	235900442
1800	AGAP1	rs12328959	2	235901114
1801	AGAP1	rs76412018	2	235901554
1802	AGAP1	rs77353752	2	235902000
1803	AGAP1	rs149226583	2	235902361
1804	AGAP1	rs116285132	2	235902696
1805	AGAP1	rs9653218	2	235903764
1806	AGAP1	rs7601516	2	235903976
1807	AGAP1	rs4435401	2	235904009
1808	AGAP1	rs77629802	2	235904273
1809	AGAP1	rs61623133	2	235904296
1810	AGAP1	rs185428716	2	235904354
1811	AGAP1	rs57939334	2	235904666
1812	AGAP1	rs59679070	2	235904831
1813	AGAP1	rs6744259	2	235904908
1814	AGAP1	rs6747286	2	235904912
1815	AGAP1	rs6757412	2	235904922
1816	AGAP1	rs6729846	2	235905010
1817	AGAP1	rs10210531	2	235905172
1818	AGAP1	rs77283282	2	235906226
1819	AGAP1	rs75963425	2	235906681
1820	AGAP1	rs114272823	2	235906703
1821	AGAP1	rs75303249	2	235906782
1822	AGAP1	rs116454507	2	235906910
1823	AGAP1	rs6737735	2	235906978
1824	AGAP1	rs115526918	2	235907047
1825	AGAP1	rs193256346	2	235907075
1826	AGAP1	rs12615896	2	235907364
1827	AGAP1	rs143639553	2	235907708
1828	AGAP1	rs72987032	2	235907762
1829	AGAP1	rs115307907	2	235907880
1830	AGAP1	rs4663214	2	235908080
1831	AGAP1	rs180787160	2	235908155
1832	AGAP1	rs76267641	2	235908612
1833	AGAP1	rs4663215	2	235908984
1834	AGAP1	rs78411174	2	235909220
1835	AGAP1	rs114219558	2	235909467
1836	AGAP1	rs2317010	2	235909623
1837	AGAP1	rs12993161	2	235909942
1838	AGAP1	rs141136437	2	235910004
1839	AGAP1	rs4663216	2	235910550
1840	AGAP1	rs77897075	2	235910557
1841	AGAP1	rs4663217	2	235910596
1842	AGAP1	rs13012996	2	235910974
1843	AGAP1	rs6750562	2	235911228
1844	AGAP1	rs6431405	2	235911375
1845	AGAP1	rs6431406	2	235911391
1846	AGAP1	rs114682841	2	235911823
1847	AGAP1	rs75818000	2	235911879
1848	AGAP1	rs112433104	2	235911916
1849	AGAP1	rs6751319	2	235912019
1850	AGAP1	rs6754465	2	235912054
1851	AGAP1	rs28569406	2	235912098
1852	AGAP1	rs6707188	2	235912199
1853	AGAP1	rs78497809	2	235912206
1854	AGAP1	rs6751563	2	235912226
1855	AGAP1	rs184765812	2	235912926
1856	AGAP1	rs2317011	2	235913003
1857	AGAP1	rs2873335	2	235913166
1858	AGAP1	rs147792598	2	235913200
1859	AGAP1	rs1962215	2	235913679
1860	AGAP1	rs2873336	2	235913709
1861	AGAP1	rs1962550	2	235913924
1862	AGAP1	rs2317012	2	235914049
1863	AGAP1	rs7566858	2	235914510
1864	AGAP1	rs10929152	2	235914807
1865	AGAP1	rs74731667	2	235914859
1866	AGAP1	rs12989841	2	235915071
1867	AGAP1	rs2317013	2	235915099
1868	AGAP1	rs2317014	2	235915100
1869	AGAP1	rs2317015	2	235915203
1870	AGAP1	rs2317016	2	235915340
1871	AGAP1	rs2317017	2	235915397
1872	AGAP1	rs6414041	2	235915660
1873	AGAP1	rs6431407	2	235915667
1874	AGAP1	rs6431408	2	235915960
1875	AGAP1	rs6431409	2	235916054
1876	AGAP1	rs6431410	2	235916152
1877	AGAP1	rs151180725	2	235916268
1878	AGAP1	rs140193224	2	235916347
1879	AGAP1	rs6431411	2	235916480
1880	AGAP1	rs80247614	2	235916530
1881	AGAP1	rs6431412	2	235916547
1882	AGAP1	rs12986802	2	235917142
1883	AGAP1	rs13031349	2	235917217
1884	AGAP1	rs7572513	2	235918446
1885	AGAP1	rs2317018	2	235918618
1886	AGAP1	rs11690665	2	235918724
1887	AGAP1	rs13020938	2	235919716
1888	AGAP1	rs7576871	2	235920121
1889	AGAP1	rs7579969	2	235920301
1890	AGAP1	rs146770500	2	235920522
1891	AGAP1	rs10184261	2	235921450
1892	AGAP1	rs75965524	2	235921493
1893	AGAP1	rs59901595	2	235921542
1894	AGAP1	rs56954798	2	235922283
1895	AGAP1	rs114603720	2	235922413
1896	AGAP1	rs7607966	2	235923387
1897	AGAP1	rs12471554	2	235923429
1898	AGAP1	rs7568600	2	235923451
1899	AGAP1	rs56038407	2	235923886
1900	AGAP1	rs7571708	2	235923928
1901	AGAP1	rs7574658	2	235923957
1902	AGAP1	rs13397981	2	235924007
1903	AGAP1	rs55747393	2	235924113
1904	AGAP1	rs7558418	2	235924202
1905	AGAP1	rs73128445	2	235924480
1906	AGAP1	rs114901224	2	235924530
1907	AGAP1	rs11691683	2	235924550
1908	AGAP1	rs76869702	2	235924693
1909	AGAP1	rs6722180	2	235924713
1910	AGAP1	rs10182604	2	235925170
1911	AGAP1	rs114598926	2	235925310
1912	AGAP1	rs78087228	2	235925441
1913	AGAP1	rs1962299	2	235925515
1914	AGAP1	rs1962298	2	235925697
1915	AGAP1	rs2873338	2	235925830
1916	AGAP1	rs13427159	2	235925884
1917	AGAP1	rs77858165	2	235925935
1918	AGAP1	rs4663218	2	235926138
1919	AGAP1	rs4663219	2	235926530
1920	AGAP1	rs4663633	2	235926544
1921	AGAP1	rs116047071	2	235926786
1922	AGAP1	rs7583134	2	235926793
1923	AGAP1	rs7583139	2	235927012
1924	AGAP1	rs6746431	2	235927172
1925	AGAP1	rs12990427	2	235927832
1926	AGAP1	rs2317019	2	235927836
1927	AGAP1	rs55805987	2	235927852
1928	AGAP1	rs11686970	2	235928255
1929	AGAP1	rs116008912	2	235928346
1930	AGAP1	rs2317020	2	235928661
1931	AGAP1	rs12162297	2	235928750
1932	AGAP1	rs11688430	2	235928896
1933	AGAP1	rs78990647	2	235928937
1934	AGAP1	rs77505586	2	235929014
1935	AGAP1	rs76128840	2	235929058
1936	AGAP1	rs7593724	2	235929257
1937	AGAP1	rs10211191	2	235929693
1938	AGAP1	rs58556636	2	235929869
1939	AGAP1	rs74326306	2	235929884
1940	AGAP1	rs189320493	2	235929938
1941	AGAP1	rs77020450	2	235930971
1942	AGAP1	rs142932278	2	235931043
1943	AGAP1	rs35953119	2	235931086
1944	AGAP1	rs34034658	2	235931152
1945	AGAP1	rs75475485	2	235931534
1946	AGAP1	rs59053279	2	235931956
1947	AGAP1	rs147705471	2	235932353
1948	AGAP1	rs60990982	2	235932582
1949	AGAP1	rs35139570	2	235933386
1950	AGAP1	rs62190951	2	235933522
1951	AGAP1	rs7598505	2	235933651
1952	AGAP1	rs187656402	2	235933772
1953	AGAP1	rs192098347	2	235933777
1954	AGAP1	rs115562348	2	235934705
1955	AGAP1	rs10198201	2	235934890
1956	AGAP1	rs6431413	2	235935603
1957	AGAP1	rs4663634	2	235936297
1958	AGAP1	rs114696908	2	235937009
1959	AGAP1	rs4663220	2	235937397
1960	AGAP1	rs78891404	2	235937625
1961	AGAP1	rs72987087	2	235937632
1962	AGAP1	rs2317004	2	235937949
1963	AGAP1	rs2317005	2	235937951
1964	AGAP1	rs4390722	2	235937997
1965	AGAP1	rs150122255	2	235938398
1966	AGAP1	rs10208807	2	235938673
1967	AGAP1	rs185182609	2	235938812
1968	AGAP1	rs10179060	2	235938986
1969	AGAP1	rs10164480	2	235939271
1970	AGAP1	rs7568228	2	235939843
1971	AGAP1	rs7598579	2	235940261
1972	AGAP1	rs10200514	2	235940985
1973	AGAP1	rs11674213	2	235941048
1974	AGAP1	rs7422777	2	235941426
1975	AGAP1	rs137927769	2	235941590
1976	AGAP1	rs1962443	2	235941595
1977	AGAP1	rs149309679	2	235941883
1978	AGAP1	rs144550613	2	235941935
1979	AGAP1	rs10204309	2	235942431
1980	AGAP1	rs10169369	2	235942537
1981	AGAP1	rs10169370	2	235942544
1982	AGAP1	rs12692183	2	235942933
1983	AGAP1	rs190735524	2	235943144
1984	AGAP1	rs13003684	2	235943582
1985	AGAP1	rs77097503	2	235944270
1986	AGAP1	rs2006313	2	235944848
1987	AGAP1	rs72987099	2	235945045
1988	AGAP1	rs79151386	2	235945386
1989	AGAP1	rs9808123	2	235945537
1990	AGAP1	rs191218244	2	235945636
1991	AGAP1	rs9808302	2	235945805
1992	AGAP1	rs11687182	2	235946256
1993	AGAP1	rs10929153	2	235946491
1994	AGAP1	rs76949347	2	235946492
1995	AGAP1	rs35403162	2	235947158
1996	AGAP1	rs59567093	2	235947169
1997	AGAP1	rs13004012	2	235947185
1998	AGAP1	rs149682287	2	235947189
[truncated: 670 more rows]
