# Supplementary material for: Dysfunctional β-cell longevity in diabetes relies on energy conservation and positive epistasis
Source: Life Sci Alliance. 2024 Sep 23;7(12):e202402743. doi: 10.26508/lsa.202402743 (PMC11420665; doi:10.26508/lsa.202402743)
Supplement: Supplementary file 13 [file LSA-2024-02743_TableS13.xlsx]

## Sheet: Table S13.  APCCDH1
Table S13. Status of genes involved in glycolysis, hypoxia and FZR1 encoding APC/Cdh1 regulator of PFKFB3
ControlHPAP				AABHPAP				T1DHPAP				T2DHPAP				T2DPFKFB3
Genes	avg_log2FC	p_val_adj		Genes	avg_log2FC	p_val_adj		Genes	avg_log2FC	p_val_adj		Genes	avg_log2FC	p_val_adj		Genes	avg_log2FC	p_val_adj
Glycolysis				Glycolysis				Glycolysis				Glycolysis				Glycolysis
ADH5	-0.251252	7.21027e-73		GPI	-0.121019	1		ACSS2	-0.132328	1		ADH5	-0.122566	0.491061		ADH5	-0.0776368	0.379077
AKR1A1	-0.532471	4.64344e-180						ADH5	-0.337846	1		AKR1A1	-0.337058	1.16e-08		AKR1A1	0.0383865	0.624668
ALDH2	-0.21343	2.57726e-69						AKR1A1	-0.358072	1		ALDH2	-0.165473	0.00016033		ALDH3B2	-0.353275	0.0164958
ALDH9A1	-0.319147	1.80424e-105						ALDH9A1	-0.188431	1		ALDH9A1	-0.231093	5.58e-08		ALDH9A1	0.0541651	0.374727
ALDOA	-0.113117	7.80323e-33						ALDOB	-0.375154	1		ENO1	-0.348956	2.26e-07		ALDOA	-0.115699	0.330118
BPGM	-0.136683	1.98941e-49						DLAT	-0.100275	1		ENO2	-0.138774	1		ALDOB	-0.225981	0.434971
DLD	-0.145174	3.21541e-40						DLD	-0.131771	1		G6PC2	-0.544582	7.33e-12		DLAT	-0.0950638	0.464568
ENO1	-0.530458	2.03355e-140						ENO1	-0.453295	1		GAPDH	-0.495045	7.71e-07		ENO1	-0.124946	0.388884
ENO2	-0.291631	3.24501e-90						ENO2	-0.201921	1		GPI	-0.138593	1		G6PC2	0.1354	0.412205
G6PC2	-0.548966	2.86019e-99						GAPDH	-0.790089	1		PDHA1	-0.108771	0.785999		GPI	-0.217439	0.290535
GAPDH	-1.04971	6.2279e-293						GPI	-0.236901	1		PDHB	-0.206117	1.46e-08		LDHA	-0.234264	0.051028
GPI	-0.298608	8.14131e-79						LDHB	-0.326821	1		PGAM1	-0.219837	0.112157		LDHB	-0.236796	0.100927
LDHB	-0.21844	2.90878e-54						PDHA1	-0.111952	1		PGK1	-0.316556	8.36e-10		PGAM4	-0.137141	0.25742
PDHA1	-0.129314	1.55832e-38						PDHB	-0.267623	1		PGM1	-0.116549	1		PGK1	-0.185502	0.138807
PDHB	-0.227408	4.58546e-79						PFKL	-0.126972	1		PKM	-0.302732	0.00680206		PGM1	-0.0768462	0.849231
PFKM	-0.102066	1.25713e-33						PFKP	-0.169833	1		TPI1	-0.493559	2.95e-15		PKM	-0.121149	0.286716
PGAM1	-0.342641	2.40784e-112						PGAM1	-0.282345	1						TPI1	-0.0543188	0.779109
PGK1	-0.395389	3.9375e-117						PGK1	-0.359464	1
PGM1	-0.17772	1.40114e-59						PGM1	-0.146738	1
PKM	-0.522002	7.743e-127						PKM	-0.414406	1
TPI1	-0.64901	1.34768e-207						TPI1	-0.317007	1
Hypoxia				Hypoxia				Hypoxia				Hypoxia				Hypoxia
AKT1	-0.261995	7.64e-80		CDKN1A	0.144708	1		AKT1	-0.31326	1		AKT1	-0.142397	1		AKT1	-0.255625	0.0566015
AKT2	-0.101344	1.48e-30		ELOB	-0.218564	0.295798		AKT2	-0.141709	1		AKT3	-0.11263	1		AKT2	-0.105595	0.771329
AKT3	-0.248096	4.39e-75		IL6R	0.111723	1		AKT3	-0.195968	1		ANGPT2	0.201968	0.0402054		AKT3	-0.00896369	0.881528
ALDOA	-0.113117	7.8e-33		LTBR	-0.11905	1		ALDOB	-0.375154	1		CAMK2G	-0.104526	1		ALDOA	-0.115699	0.330118
CAMK2B	-0.228085	4.18e-76		MKNK2	0.270873	1		ANGPT2	0.428725	1		CDKN1A	-0.183238	1		ALDOB	-0.225981	0.434971
CAMK2D	-0.149312	7.33e-29		RBX1	-0.264178	0.0144947		CAMK2B	-0.189311	1		EGLN1	-0.114004	1		CAMK2B	0.081875	0.335019
CAMK2G	-0.131487	2.57e-40		RPS6	-0.221897	0.447605		EGLN1	-0.312513	1		EIF4E2	-0.109065	1		CAMK2D	-0.226873	0.148617
CDH1	-0.230041	5.81e-58		SDHD	0.108343	1		EGLN2	-0.125139	1		EIF4EBP1	-0.33226	2.79e-08		CDKN1A	0.0328097	0.621122
CDKN1A	-0.148468	2.66e-34		STAT3	-0.125225	1		EIF4E	-0.122304	1		ELOB	-0.461064	8.22e-14		CDKN1B	-0.199086	0.0458443
CDKN1B	-0.101404	2.63e-25		TIMP1	-0.200513	1		EIF4E2	-0.141758	1		ELOC	-0.171875	1		CREBBP	-0.213004	0.117431
CUL2	-0.134155	1.46e-39		VEGFA	0.205766	1		EIF4EBP1	-0.270338	1		ENO1	-0.348956	2.26e-07		EGLN3	-0.300935	0.0540741
EGLN1	-0.199492	1.94e-59						ELOB	-0.406262	1		ENO2	-0.138774	1		EIF4EBP1	-0.0642999	0.988924
EGLN2	-0.116348	9.58e-29						ELOC	-0.327401	1		GAPDH	-0.495045	7.71e-07		ELOB	-0.109258	0.243115
EIF4E	-0.308281	3.15e-82						ENO1	-0.453295	1		HIF1A	-0.163894	1		ELOC	0.042757	0.432911
EIF4E2	-0.223007	8.67e-71						ENO2	-0.201921	1		INS	-0.21737	1		ENO1	-0.124946	0.388884
EIF4EBP1	-0.403266	2.69e-126						GAPDH	-0.790089	1		LTBR	-0.116488	1		IFNGR1	-0.000684522	0.710475
ELOB	-0.989702	0						IFNGR2	-0.211217	1		MAP2K1	-0.118945	0.561401		IGF1R	-0.230158	0.0237546
ELOC	-0.447027	1.24e-133						INS	-0.249319	1		MAP2K2	-0.259593	0.000265086		INS	0.0589745	0.60574
ENO1	-0.530458	2.03e-140						LDHB	-0.326821	1		MAPK1	-0.135234	0.547439		INSR	-0.302959	0.00966789
ENO2	-0.291631	3.25e-90						LTBR	-0.181457	1		MKNK2	0.190336	1		LDHA	-0.234264	0.051028
EP300	-0.151902	1.14e-26						MAP2K1	-0.13245	1		PDHA1	-0.108771	0.785999		LDHB	-0.236796	0.100927
GAPDH	-1.04971	6.23e-293						MAP2K2	-0.402902	1		PDHB	-0.206117	1.46e-08		MAP2K2	0.0672362	0.371764
HIF1A	-0.313032	7.91e-87						MKNK1	-0.128291	1		PGK1	-0.316556	8.36e-10		MAPK3	-0.177132	0.319568
IFNGR1	-0.104939	2.01e-19						MKNK2	0.220272	1		PIK3R2	-0.109832	0.00616974		MKNK2	-0.21199	0.0910976
IFNGR2	-0.149336	7.63e-41						PDHA1	-0.111952	1		PLCG2	0.259386	0.0769387		NOS2	-0.0112812	0.930242
INS	-1.07054	1.87e-291						PDHB	-0.267623	1		RBX1	-0.343578	3.79e-08		PGK1	-0.185502	0.138807
LDHB	-0.21844	2.91e-54						PFKL	-0.126972	1		RPS6	-0.378474	0.000111785		PIK3CA	-0.108793	0.495369
LTBR	-0.262114	1.99e-80						PFKP	-0.169833	1		SDHB	-0.171819	0.0958429		PIK3R1	-0.0976762	0.939618
MAP2K1	-0.11165	4.71e-25						PGK1	-0.359464	1		SDHC	-0.215598	1.17e-05		RBX1	-0.220046	0.0275955
MAP2K2	-0.559596	6.5e-184						PIK3R2	-0.103845	1		SDHD	-0.109353	1		RELA	0.10863	0.266617
MAPK1	-0.177069	2.35e-49						PLCG2	0.55656	0.388859		STAT3	-0.110483	1		RPS6	-0.387096	0.0260139
MAPK3	-0.133016	6.13e-43						PRKCA	-0.124453	1		TIMP1	-0.225076	0.114922		RPS6KB1	0.201705	0.0319845
MKNK2	-0.129225	6.96e-22						RBX1	-0.365427	1		VEGFA	-0.156785	1		RPS6KB2	0.0495446	0.522517
PDHA1	-0.129314	1.56e-38						RELA	-0.180943	1						SDHC	-0.1069	0.320805
PDHB	-0.227408	4.59e-79						RPS6	-0.532068	1						STAT3	-0.127512	0.373633
PFKM	-0.102066	1.26e-33						RPS6KB2	-0.184473	1						TIMP1	-0.308531	0.042605
PGK1	-0.395389	3.94e-117						SDHB	-0.178529	1						VEGFA	0.19406	0.0471728
PIK3CB	-0.110619	9.15e-29						SDHC	-0.273231	1						VHL	-0.0333822	0.841818
PIK3R1	-0.109177	4.03e-32						SDHD	-0.144932	1
PIK3R2	-0.141621	9.7e-54						STAT3	-0.171916	1
PIK3R3	-0.100553	2.9e-23						TIMP1	-0.723142	1
PLCG2	-0.540217	3.04e-60
RBX1	-0.570091	2.28e-173
RELA	-0.100097	1.01e-19
RPS6	-1.0213	1.68e-303
RPS6KB2	-0.159667	9.94e-46
SDHB	-0.23433	1.28e-72
SDHC	-0.310501	5.42e-89
SDHD	-0.163221	7.56e-41
STAT3	-0.41064	2.87e-109
TFRC	-0.158081	2.41e-31
TIMP1	-0.7269	7.54e-172
VEGFA	-0.249719	3.27e-45
VHL	-0.163109	1.15e-41
APC/Cdh1				APC/Cdh1				APC/Cdh1				APC/Cdh1				APC/Cdh1
CDH1	-0.230041	5.80551e-58										CDH1	-0.204889	0.00365695		CDH1	-0.0449627	0.625151
