# Supplementary material for: Dysfunctional β-cell longevity in diabetes relies on energy conservation and positive epistasis
Source: Life Sci Alliance. 2024 Sep 23;7(12):e202402743. doi: 10.26508/lsa.202402743 (PMC11420665; doi:10.26508/lsa.202402743)
Supplement: Supplementary file 14 [file LSA-2024-02743_TableS14.xlsx]

## Sheet: Sheet1
Morphometric data for PFKFB3 positive beta-cells in experimnetal mice
PFKFB3 positive beta cells
Group	WT+HFD				DS+vehicle					DS + iPFKFB3
Mouse ID	Total no. of islets	Total no. of PFKFB3 positive beta-cells	Total no. of beta-cells	% of PFKFB3 positive beta cells	Mouse ID	Total no. of islets	Total no. of PFKFB3 positive beta-cells	Total no. of beta-cells	% of PFKFB3 positive beta cells	Mouse ID	Total no. of islets	Total no. of PFKFB3 positive beta-cells	Total no. of beta-cells	% of PFKFB3 positive beta cells
2416	39	31	3029	1.02344	2417	60	1131	3337	33.8927	2311	52	13	2878	0.451703
2419	47	7	1983	0.353001	2432	61	1008	3212	31.3823	2424	45	38	2855	1.331
2421	84	26	4868	0.5341	2487	50	862	3662	23.539	2430	94	55	4866	1.13029
Morphometric data for MAIP1 positive beta-cells in experimnetal mice
MAIP1 positive beta cells
Group	WT+HFD				DS+vehicle					DS + iPFKFB3
Mouse ID	Total no. of islets	Total no. of MAIP1 positive beta-cells	Total no. of beta-cells	% of MAIP1 positive beta cells	Mouse ID	Total no. of islets	Total no. of MAIP1 positive beta-cells	Total no. of beta-cells	% of MAIP1 positive beta cells	Mouse ID	Total no. of islets	Total no. of MAIP1 positive beta-cells	Total no. of beta-cells	% of MAIP1 positive beta cells
2416	32	21	1626	1.29151	2417	43	682	2372	28.7521	2311	45	31	2166	1.43121
2419	45	1	1314	0.0761035	2432	29	356	1633	21.8004	2424	78	0	3589	0
2421	72	14	4294	0.326036	2487	50	696	3086	22.5535	2430	78	83	4380	1.89498
Morphometric data for AGAP1 non-insulin positive islet cells in experimnetal mice
AGAP1 non-insulin positive islet cells
Group	WT+HFD				DS+vehicle					DS + iPFKFB3
Mouse ID	Total no. of islets	Total no. of AGAP1 non-insulin positive cells	Total no. of non-insulin positive cells	% of AGAP1 non-insulin positive cells	Mouse ID	Total no. of islets	Total no. of AGAP1 non-insulin positive cells	Total no. of non-insulin positive cells	% of AGAP1 non-insulin positive cells	Mouse ID	Total no. of islets	Total no. of AGAP1 non-insulin positive cells	Total no. of non-insulin positive cells	% of AGAP1 non-insulin positive cells
2416	37	176	484	36.3636	2417	40	203	792	25.6313	2420	58	270	1204	22.4252
2419	40	106	414	25.6039	2431	39	187	653	28.6371	2424	70	352	1040	33.8462
2421	83	288	1130	25.4867	2432	63	280	830	33.7349	2430	83	538	2067	26.0281
MAIP1 positive beta-cell in human pancreas sections from nPOD
T2D					ND
nPOD ID	Total no. of islets	Total no. of MAIP1 positive beta-cells	Total no. of beta-cells	% of MAIP1 positive beta-cells	nPOD ID	Total no. of islets	Total no. of MAIP1 positive beta-cells	Total no. of beta-cells	% of MAIP1 positive beta-cells
6186	58	451	1006	44.831	6091	No MAIP1 positive beta-cell in islets were observed			0
6255	54	1446	3007	48.0878	6048				0
6300	59	354	1320	26.8182	6096				0
